# Supplementary material for: Analysis of population structure and genetic diversity of Camellia tachangensis in Guizhou based on SNP markers
Source: Mol Biol Rep. 2024 Jun 1;51(1):715. doi: 10.1007/s11033-024-09632-0 (PMC11144125; doi:10.1007/s11033-024-09632-0)
Supplement: Supplementary file 3 — Supplementary Material 3 [file 11033_2024_9632_MOESM3_ESM.xlsx]

## Sheet: Table S1
Table S1 Information of 100 tea accessions used in this study.
DNA ID	position	country	species	Growing region	inferd group
s100	Southwest Guizhou	Puan	Camellia tachangensis	in village	YQ-1
s101	Southwest Guizhou	Puan	Camellia tachangensis	farmland	YQ-2
s102	Southwest Guizhou	Puan	Camellia tachangensis	near forest	YQ-3
s103	Southwest Guizhou	Puan	Camellia tachangensis	near forest	YQ-3
s127	Southwest Guizhou	Xingyi	Camellia tachangensis	in village	YQ-1
s144	Southern Guizhou	Guiding	Camellia tachangensis	in village	YQ-2
s145	Southern Guizhou	Guiding	Camellia tachangensis	in forest	YQ-2
s146	Southern Guizhou	Guiding	Camellia tachangensis	in village	YQ-3
s147	Southern Guizhou	Guiding	Camellia tachangensis	in forest	YQ-2
s148	Southern Guizhou	Guiding	Camellia tachangensis	near forest	YQ-3
s149	Southern Guizhou	Guiding	Camellia tachangensis	near forest	YQ-3
s150	Southern Guizhou	Guiding	Camellia tachangensis	in forest	YQ-2
s151	Southern Guizhou	Guiding	Camellia tachangensis	near forest	YQ-3
s152	Southern Guizhou	Guiding	Camellia tachangensis	near forest	YQ-2
s153	Southern Guizhou	Guiding	Camellia tachangensis	in village	YQ-3
s154	Southern Guizhou	Guiding	Camellia tachangensis	in village	YQ-3
s155	Southern Guizhou	Guiding	Camellia tachangensis	in forest	YQ-2
s157	Southern Guizhou	Guiding	Camellia tachangensis	farmland	YQ-3
s161	Southern Guizhou	Guiding	Camellia tachangensis	in village	YQ-3
s193	Southern Guizhou	Guiding	Camellia tachangensis	in village	YQ-3
s219	Southwest Guizhou	Puan	Camellia tachangensis	in forest	YQ-2
s221	Southwest Guizhou	Puan	Camellia tachangensis	in forest	YQ-2
s224	Southwest Guizhou	Puan	Camellia tachangensis	in forest	YQ-2
s227	Southwest Guizhou	Zhenfeng	Camellia tachangensis	in village	YQ-1
s235	Southwest Guizhou	Zhenfeng	Camellia tachangensis	in village	YQ-1
s237	Southwest Guizhou	Zhenfeng	Camellia tachangensis	near forest	YQ-3
s241	Southwest Guizhou	Zhenfeng	Camellia tachangensis	farmland	YQ-1
s245	Southwest Guizhou	Zhenfeng	Camellia tachangensis	near forest	YQ-3
s249	Southwest Guizhou	Zhenfeng	Camellia tachangensis	in forest	YQ-2
s251	Southwest Guizhou	Zhenfeng	Camellia tachangensis	near forest	YQ-3
s252	Southwest Guizhou	Zhenfeng	Camellia tachangensis	near forest	YQ-3
s272	Southwest Guizhou	Xingyi	Camellia tachangensis	near forest	YQ-3
s274	Southwest Guizhou	Xingyi	Camellia tachangensis	in village	YQ-2
s275	Southwest Guizhou	Xingyi	Camellia tachangensis	in village	YQ-2
s279	Southwest Guizhou	Xingyi	Camellia tachangensis	in village	YQ-1
s283	Southwest Guizhou	Xingyi	Camellia tachangensis	near forest	YQ-3
s286	Southwest Guizhou	Xingyi	Camellia tachangensis	near forest	YQ-3
s287	Southwest Guizhou	Xingyi	Camellia tachangensis	in village	YQ-1
s288	Southwest Guizhou	Xingyi	Camellia tachangensis	in forest	YQ-2
s289	Southwest Guizhou	Xingyi	Camellia tachangensis	near forest	YQ-3
s290	Southwest Guizhou	Xingyi	Camellia tachangensis	near forest	YQ-3
s309	Southwest Guizhou	Xingyi	Camellia tachangensis	near forest	YQ-3
s316	Southwest Guizhou	Xingyi	Camellia tachangensis	near forest	YQ-3
s317	Southwest Guizhou	Xingyi	Camellia tachangensis	near forest	YQ-3
s324	Southwest Guizhou	Xingyi	Camellia tachangensis	in forest	YQ-2
s328	Southwest Guizhou	Xingyi	Camellia tachangensis	near forest	YQ-3
s335	Southwest Guizhou	Puan	Camellia tachangensis	in forest	YQ-2
s336	Southwest Guizhou	Puan	Camellia tachangensis	in forest	YQ-2
s337	Southwest Guizhou	Puan	Camellia tachangensis	in forest	YQ-2
s338	Southwest Guizhou	Puan	Camellia tachangensis	in forest	YQ-2
s339	Southwest Guizhou	Puan	Camellia tachangensis	in forest	YQ-2
s340	Southern Guizhou	Puan	Camellia tachangensis	in forest	YQ-2
s341	Southern Guizhou	Sandu	Camellia tachangensis	in forest	YQ-2
s342	Southern Guizhou	Sandu	Camellia tachangensis	in forest	YQ-2
s343	Southern Guizhou	Sandu	Camellia tachangensis	in forest	YQ-2
s344	Southern Guizhou	Sandu	Camellia tachangensis	in forest	YQ-2
s345	Southern Guizhou	Sandu	Camellia tachangensis	near forest	YQ-2
s346	Southern Guizhou	Sandu	Camellia tachangensis	in forest	YQ-2
s347	Southern Guizhou	Sandu	Camellia tachangensis	in forest	YQ-2
s348	Southern Guizhou	Sandu	Camellia tachangensis	near forest	YQ-2
s349	Southwest Guizhou	Puan	Camellia tachangensis	in village	YQ-2
s356	Southwest Guizhou	Puan	Camellia tachangensis	farmland	YQ-3
s358	Northwest Guizhou	Nayong	Camellia tachangensis	in forest	YQ-2
s362	Southern Guizhou	Huishui	Camellia tachangensis	in village	YQ-3
s363	Southern Guizhou	Huishui	Camellia tachangensis	in forest	YQ-2
s366	Southern Guizhou	Huishui	Camellia tachangensis	in forest	YQ-2
s367	Southern Guizhou	Huishui	Camellia tachangensis	in village	YQ-3
s368	Southern Guizhou	Huishui	Camellia tachangensis	in forest	YQ-2
s369	Southern Guizhou	Huishui	Camellia tachangensis	in forest	YQ-2
s37	Southwest Guizhou	Xingyi	Camellia tachangensis	in forest	YQ-2
s38	Southwest Guizhou	Xingyi	Camellia tachangensis	in forest	YQ-2
s390	Southern Guizhou	Huishui	Camellia tachangensis	in village	YQ-2
s392	Southern Guizhou	Huishui	Camellia tachangensis	in village	YQ-2
s394	Northern Guizhou	Tongzi	Camellia tachangensis	in village	YQ-2
s396	Northern Guizhou	Tongzi	Camellia tachangensis	in village	YQ-2
s397	Northern Guizhou	Tongzi	Camellia tachangensis	farmland	YQ-2
s406	Northern Guizhou	Renhuai	Camellia tachangensis	in village	YQ-3
s409	Southern Guizhou	Huishui	Camellia tachangensis	in village	YQ-3
s415	Southwest Guizhou	Qinglong	Camellia tachangensis	in village	YQ-3
s421	Southern Guizhou	Huishui	Camellia tachangensis	in forest	YQ-2
s423	Southern Guizhou	Huishui	Camellia tachangensis	in forest	YQ-2
s435	Northern Guizhou	Wuchuan	Camellia tachangensis	in village	YQ-3
s437	Northern Guizhou	Wuchuan	Camellia tachangensis	in forest	YQ-2
s462	Northwest Guizhou	Jinsha	Camellia tachangensis	in village	YQ-3
s483	Northwest Guizhou	Nayong	Camellia tachangensis	in forest	YQ-2
s484	Northwest Guizhou	Qixingguan	Camellia tachangensis	farmland	YQ-3
s486	Northwest Guizhou	Nayong	Camellia tachangensis	in forest	YQ-2
s494	Southwest Guizhou	Qinglong	Camellia tachangensis	in village	YQ-3
s495	Southwest Guizhou	Zhenfeng	Camellia tachangensis	near forest	YQ-3
s496	Southwest Guizhou	Zhenfeng	Camellia tachangensis	near forest	YQ-3
s497	Southwest Guizhou	Zhenfeng	Camellia tachangensis	in village	YQ-1
s498	Southwest Guizhou	Zhenfeng	Camellia tachangensis	near forest	YQ-3
s511	Southwest Guizhou	Zhenfeng	Camellia tachangensis	near forest	YQ-3
s67	Southwest Guizhou	Xingyi	Camellia tachangensis	in village	YQ-1
s68	Southwest Guizhou	Xingren	Camellia tachangensis	near forest	YQ-3
s69	Southwest Guizhou	Xingren	Camellia tachangensis	near forest	YQ-3
s94	Southwest Guizhou	Puan	Camellia tachangensis	in village	YQ-2
s96	Southwest Guizhou	Puan	Camellia tachangensis	in village	YQ-2
s97	Southwest Guizhou	Puan	Camellia tachangensis	in village	YQ-1
s98	Southwest Guizhou	Puan	Camellia tachangensis	in forest	YQ-2

## Sheet: Table S2
Table S2 Statistics of the number and ratio of the accessions of growth environment
infer population	numbers	growth environment	numbers	ratio of growth environment
YQ-1	10	village	10	1
		forest	0	0
YQ-2	50	village	38	0.76
		forest	12	0.24
YQ-3	40	village	19	0.475
		forest	21	0.525
Total	100	-	100	-

## Sheet: Table S3
Table S3. SNP density.
S1_219995	1	219995
S1_384907	1	384907
S1_884277	1	884277
S1_1076504	1	1076504
S1_1101895	1	1101895
S1_1101950	1	1101950
S1_1101954	1	1101954
S1_1101965	1	1101965
S1_1101969	1	1101969
S1_1101981	1	1101981
S1_1147468	1	1147468
S1_1147477	1	1147477
S1_1147489	1	1147489
S1_1167994	1	1167994
S1_1168025	1	1168025
S1_1204384	1	1204384
S1_1204432	1	1204432
S1_1204452	1	1204452
S1_1461400	1	1461400
S1_1461411	1	1461411
S1_1669487	1	1669487
S1_1669497	1	1669497
S1_1692247	1	1692247
S1_1692251	1	1692251
S1_1692253	1	1692253
S1_1692261	1	1692261
S1_1692270	1	1692270
S1_1692288	1	1692288
S1_1692310	1	1692310
S1_1708140	1	1708140
S1_1937255	1	1937255
S1_2154841	1	2154841
S1_2154873	1	2154873
S1_2154910	1	2154910
S1_2154928	1	2154928
S1_2161060	1	2161060
S1_2161090	1	2161090
S1_2161091	1	2161091
S1_2161096	1	2161096
S1_2161105	1	2161105
S1_2226939	1	2226939
S1_2226966	1	2226966
S1_2226970	1	2226970
S1_2226972	1	2226972
S1_2226990	1	2226990
S1_2226992	1	2226992
S1_2226996	1	2226996
S1_2227016	1	2227016
S1_2227022	1	2227022
S1_2227059	1	2227059
S1_2298127	1	2298127
S1_2313304	1	2313304
S1_2395699	1	2395699
S1_2418636	1	2418636
S1_2482910	1	2482910
S1_2496613	1	2496613
S1_2496687	1	2496687
S1_2502293	1	2502293
S1_2510507	1	2510507
S1_2717773	1	2717773
S1_2717777	1	2717777
S1_2717842	1	2717842
S1_2717866	1	2717866
S1_2840608	1	2840608
S1_2995762	1	2995762
S1_2995769	1	2995769
S1_2995865	1	2995865
S1_3029894	1	3029894
S1_3029960	1	3029960
S1_3137453	1	3137453
S1_3137468	1	3137468
S1_3137487	1	3137487
S1_3137520	1	3137520
S1_3424725	1	3424725
S1_3475834	1	3475834
S1_3515384	1	3515384
S1_3645335	1	3645335
S1_3645551	1	3645551
S1_3928286	1	3928286
S1_3928339	1	3928339
S1_3928641	1	3928641
S1_3947661	1	3947661
S1_4083607	1	4083607
S1_4083787	1	4083787
S1_4115373	1	4115373
S1_4115605	1	4115605
S1_4137698	1	4137698
S1_4137736	1	4137736
S1_4137740	1	4137740
S1_4781248	1	4781248
S1_4781249	1	4781249
S1_4863542	1	4863542
S1_4870592	1	4870592
S1_4889163	1	4889163
S1_4890079	1	4890079
S1_4890148	1	4890148
S1_4910267	1	4910267
S1_4921195	1	4921195
S1_4921231	1	4921231
S1_4921251	1	4921251
S1_4921257	1	4921257
S1_4921290	1	4921290
S1_4921296	1	4921296
S1_4931549	1	4931549
S1_4950698	1	4950698
S1_4950715	1	4950715
S1_4950750	1	4950750
S1_4950798	1	4950798
S1_4950799	1	4950799
S1_4999298	1	4999298
S1_4999483	1	4999483
S1_5158687	1	5158687
S1_5207909	1	5207909
S1_5207911	1	5207911
S1_5207915	1	5207915
S1_5207973	1	5207973
S1_5358408	1	5358408
S1_5360739	1	5360739
S1_5360756	1	5360756
S1_5360759	1	5360759
S1_5360760	1	5360760
S1_5360771	1	5360771
S1_5360774	1	5360774
S1_5360781	1	5360781
S1_5360786	1	5360786
S1_5360793	1	5360793
S1_5364472	1	5364472
S1_5364489	1	5364489
S1_5364504	1	5364504
S1_5364513	1	5364513
S1_5364524	1	5364524
S1_5364542	1	5364542
S1_5389157	1	5389157
S1_5389161	1	5389161
S1_5389166	1	5389166
S1_5389172	1	5389172
S1_5389198	1	5389198
S1_5454575	1	5454575
S1_5582978	1	5582978
S1_5767132	1	5767132
S1_5767149	1	5767149
S1_5809646	1	5809646
S1_5901411	1	5901411
S1_5901413	1	5901413
S1_5901425	1	5901425
S1_5901466	1	5901466
S1_6009045	1	6009045
S1_6009052	1	6009052
S1_6009084	1	6009084
S1_6009097	1	6009097
S1_6009105	1	6009105
S1_6020520	1	6020520
S1_6020550	1	6020550
S1_6020763	1	6020763
S1_6020809	1	6020809
S1_6020838	1	6020838
S1_6020839	1	6020839
S1_6020850	1	6020850
S1_6020871	1	6020871
S1_6206424	1	6206424
S1_6206441	1	6206441
S1_6206474	1	6206474
S1_6206477	1	6206477
S1_6288511	1	6288511
S1_6288529	1	6288529
S1_6288530	1	6288530
S1_6440209	1	6440209
S1_6440255	1	6440255
S1_6440291	1	6440291
S1_6440292	1	6440292
S1_7178642	1	7178642
S1_7178658	1	7178658
S1_7401951	1	7401951
S1_7402001	1	7402001
S1_7459535	1	7459535
S1_7462868	1	7462868
S1_7468027	1	7468027
S1_7468046	1	7468046
S1_7468120	1	7468120
S1_7468126	1	7468126
S1_7468168	1	7468168
S1_7468185	1	7468185
S1_7468196	1	7468196
S1_7468204	1	7468204
S1_7468208	1	7468208
S1_7469461	1	7469461
S1_7469492	1	7469492
S1_7469795	1	7469795
S1_7469798	1	7469798
S1_7469813	1	7469813
S1_7469820	1	7469820
S1_7469868	1	7469868
S1_7470081	1	7470081
S1_7470238	1	7470238
S1_7470344	1	7470344
S1_7470350	1	7470350
S1_7470438	1	7470438
S1_7470449	1	7470449
S1_7470452	1	7470452
S1_7470478	1	7470478
S1_7470505	1	7470505
S1_7470516	1	7470516
S1_7470532	1	7470532
S1_7472114	1	7472114
S1_7472171	1	7472171
S1_7472182	1	7472182
S1_7472221	1	7472221
S1_7472223	1	7472223
S1_7472234	1	7472234
S1_7472240	1	7472240
S1_7472282	1	7472282
S1_7472336	1	7472336
S1_7472366	1	7472366
S1_7472384	1	7472384
S1_7472398	1	7472398
S1_7472417	1	7472417
S1_7472435	1	7472435
S1_7472447	1	7472447
S1_7472450	1	7472450
S1_7472501	1	7472501
S1_7472522	1	7472522
S1_7472534	1	7472534
S1_7472537	1	7472537
S1_7472540	1	7472540
S1_7472558	1	7472558
S1_7472570	1	7472570
S1_7472598	1	7472598
S1_7472659	1	7472659
S1_7472665	1	7472665
S1_7472685	1	7472685
S1_7472691	1	7472691
S1_7472751	1	7472751
S1_7472758	1	7472758
S1_7472760	1	7472760
S1_7472761	1	7472761
S1_7473190	1	7473190
S1_7473195	1	7473195
S1_7473391	1	7473391
S1_7473399	1	7473399
S1_7473427	1	7473427
S1_7473460	1	7473460
S1_7473496	1	7473496
S1_7479396	1	7479396
S1_7479432	1	7479432
S1_7479436	1	7479436
S1_7479437	1	7479437
S1_7479444	1	7479444
S1_7479462	1	7479462
S1_7479484	1	7479484
S1_7479520	1	7479520
S1_7479529	1	7479529
S1_7479539	1	7479539
S1_7479577	1	7479577
S1_7479620	1	7479620
S1_7479621	1	7479621
S1_7479625	1	7479625
S1_7479630	1	7479630
S1_7558084	1	7558084
S1_7558093	1	7558093
S1_7735724	1	7735724
S1_7735979	1	7735979
S1_7737701	1	7737701
S1_7845388	1	7845388
S1_7845501	1	7845501
S1_7886042	1	7886042
S1_7886070	1	7886070
S1_7886090	1	7886090
S1_7886115	1	7886115
S1_7886117	1	7886117
S1_7886118	1	7886118
S1_7886140	1	7886140
S1_8226305	1	8226305
S1_8226335	1	8226335
S1_8226338	1	8226338
S1_8226362	1	8226362
S1_8226363	1	8226363
S1_8226401	1	8226401
S1_8226402	1	8226402
S1_8341319	1	8341319
S1_8374808	1	8374808
S1_8374888	1	8374888
S1_8374967	1	8374967
S1_8406881	1	8406881
S1_8406914	1	8406914
S1_8406916	1	8406916
S1_8406929	1	8406929
S1_8406935	1	8406935
S1_8406982	1	8406982
S1_8406985	1	8406985
S1_8406986	1	8406986
S1_8435903	1	8435903
S1_8435919	1	8435919
S1_8435925	1	8435925
S1_8435926	1	8435926
S1_8435950	1	8435950
S1_8548630	1	8548630
S1_8548649	1	8548649
S1_8548872	1	8548872
S1_9032182	1	9032182
S1_9032188	1	9032188
S1_9032194	1	9032194
S1_9032211	1	9032211
S1_9032214	1	9032214
S1_9032215	1	9032215
S1_9032225	1	9032225
S1_9032231	1	9032231
S1_9032239	1	9032239
S1_9032241	1	9032241
S1_9032261	1	9032261
S1_9032267	1	9032267
S1_9032275	1	9032275
S1_9032276	1	9032276
S1_9074250	1	9074250
S1_9413006	1	9413006
S1_9664298	1	9664298
S1_9664313	1	9664313
S1_9664335	1	9664335
S1_9664386	1	9664386
S1_10309507	1	10309507
S1_10629996	1	10629996
S1_10630012	1	10630012
S1_10630019	1	10630019
S1_10630037	1	10630037
S1_10656070	1	10656070
S1_10723970	1	10723970
S1_10723971	1	10723971
S1_10723973	1	10723973
S1_10723980	1	10723980
S1_10723983	1	10723983
S1_10723991	1	10723991
S1_10723995	1	10723995
S1_10723998	1	10723998
S1_10723999	1	10723999
S1_10724027	1	10724027
S1_10724039	1	10724039
S1_10724049	1	10724049
S1_10724051	1	10724051
S1_10724054	1	10724054
S1_10724055	1	10724055
S1_10724064	1	10724064
S1_10857120	1	10857120
S1_10857256	1	10857256
S1_10857263	1	10857263
S1_10857264	1	10857264
S1_10857274	1	10857274
S1_10857280	1	10857280
S1_10857299	1	10857299
S1_10857304	1	10857304
S1_10857349	1	10857349
S1_10857352	1	10857352
S1_10859011	1	10859011
S1_10859231	1	10859231
S1_10879388	1	10879388
S1_10879407	1	10879407
S1_10882440	1	10882440
S1_11249857	1	11249857
S1_11470884	1	11470884
S1_11470894	1	11470894
S1_11470899	1	11470899
S1_11470904	1	11470904
S1_11470942	1	11470942
S1_11470966	1	11470966
S1_11482842	1	11482842
S1_11626533	1	11626533
S1_11626546	1	11626546
S1_11626558	1	11626558
S1_11669803	1	11669803
S1_11669821	1	11669821
S1_11669827	1	11669827
S1_11721111	1	11721111
S1_11721156	1	11721156
S1_11721193	1	11721193
S1_11721360	1	11721360
S1_11806010	1	11806010
S1_11806025	1	11806025
S1_11806030	1	11806030
S1_11806059	1	11806059
S1_11806065	1	11806065
S1_11808732	1	11808732
S1_11808735	1	11808735
S1_11808751	1	11808751
S1_11808754	1	11808754
S1_11808805	1	11808805
S1_11886403	1	11886403
S1_11886495	1	11886495
S1_11916325	1	11916325
S1_11916344	1	11916344
S1_12353131	1	12353131
S1_12420078	1	12420078
S1_12420080	1	12420080
S1_12420097	1	12420097
S1_12420113	1	12420113
S1_12420134	1	12420134
S1_12444171	1	12444171
S1_12962385	1	12962385
S1_12962397	1	12962397
S1_12962525	1	12962525
S1_12962526	1	12962526
S1_12962542	1	12962542
S1_12962566	1	12962566
S1_12962585	1	12962585
S1_12962604	1	12962604
S1_12962800	1	12962800
S1_13006387	1	13006387
S1_13006409	1	13006409
S1_13132410	1	13132410
S1_13132608	1	13132608
S1_13196036	1	13196036
S1_13196043	1	13196043
S1_13196057	1	13196057
S1_13196065	1	13196065
S1_13196085	1	13196085
S1_13196093	1	13196093
S1_13196116	1	13196116
S1_13196117	1	13196117
S1_13196119	1	13196119
S1_13196140	1	13196140
S1_13305554	1	13305554
S1_13305565	1	13305565
S1_13305578	1	13305578
S1_13305588	1	13305588
S1_13305602	1	13305602
S1_13305612	1	13305612
S1_13305615	1	13305615
S1_13424751	1	13424751
S1_13424760	1	13424760
S1_13429158	1	13429158
S1_13429178	1	13429178
S1_13429226	1	13429226
S1_13429451	1	13429451
S1_13781961	1	13781961
S1_13781968	1	13781968
S1_13781985	1	13781985
S1_13781990	1	13781990
S1_13782014	1	13782014
S1_13782015	1	13782015
S1_13782016	1	13782016
S1_13782021	1	13782021
S1_13782034	1	13782034
S1_13782086	1	13782086
S1_14086856	1	14086856
S1_14086857	1	14086857
S1_14086861	1	14086861
S1_14086865	1	14086865
S1_14086867	1	14086867
S1_14086881	1	14086881
S1_14086896	1	14086896
S1_15370816	1	15370816
S1_15371353	1	15371353
S1_15410767	1	15410767
S1_15410784	1	15410784
S1_15410803	1	15410803
S1_15410811	1	15410811
S1_15410836	1	15410836
S1_15448571	1	15448571
S1_15515634	1	15515634
S1_15524822	1	15524822
S1_15548914	1	15548914
S1_15548918	1	15548918
S1_15548930	1	15548930
S1_15548933	1	15548933
S1_15548936	1	15548936
S1_15548937	1	15548937
S1_15548948	1	15548948
S1_15548960	1	15548960
S1_15548976	1	15548976
S1_15554077	1	15554077
S1_15554107	1	15554107
S1_15554177	1	15554177
S1_15554193	1	15554193
S1_15597048	1	15597048
S1_15666684	1	15666684
S1_15666689	1	15666689
S1_15886278	1	15886278
S1_15886290	1	15886290
S1_15886348	1	15886348
S1_15886365	1	15886365
S1_16509760	1	16509760
S1_16509781	1	16509781
S1_16509790	1	16509790
S1_16509792	1	16509792
S1_16509793	1	16509793
S1_16509818	1	16509818
S1_16509824	1	16509824
S1_16509828	1	16509828
S1_16509846	1	16509846
S1_16509860	1	16509860
S1_16509876	1	16509876
S1_16509889	1	16509889
S1_16519810	1	16519810
S1_16519858	1	16519858
S1_16519903	1	16519903
S1_16519929	1	16519929
S1_16519983	1	16519983
S1_16691738	1	16691738
S1_16691764	1	16691764
S1_16846550	1	16846550
S1_16846808	1	16846808
S1_16846862	1	16846862
S1_16855600	1	16855600
S1_17272097	1	17272097
S1_17272111	1	17272111
S1_17272120	1	17272120
S1_17272131	1	17272131
S1_17327773	1	17327773
S1_17724234	1	17724234
S1_17790584	1	17790584
S1_17790585	1	17790585
S1_17790596	1	17790596
S1_17790612	1	17790612
S1_17790652	1	17790652
S1_17810141	1	17810141
S1_17810178	1	17810178
S1_17922040	1	17922040
S1_17922044	1	17922044
S1_17922048	1	17922048
S1_17922051	1	17922051
S1_17922054	1	17922054
S1_17922057	1	17922057
S1_17950471	1	17950471
S1_17950478	1	17950478
S1_17980603	1	17980603
S1_17980660	1	17980660
S1_18110672	1	18110672
S1_18110698	1	18110698
S1_18143278	1	18143278
S1_18143286	1	18143286
S1_18421901	1	18421901
S1_18674686	1	18674686
S1_18674701	1	18674701
S1_18674702	1	18674702
S1_18674787	1	18674787
S1_18675183	1	18675183
S1_18875772	1	18875772
S1_18875846	1	18875846
S1_18875858	1	18875858
S1_18875867	1	18875867
S1_18875880	1	18875880
S1_19223047	1	19223047
S1_19223105	1	19223105
S1_19268404	1	19268404
S1_19268441	1	19268441
S1_19268449	1	19268449
S1_19268631	1	19268631
S1_19531786	1	19531786
S1_19531803	1	19531803
S1_19531804	1	19531804
S1_19532042	1	19532042
S1_19542668	1	19542668
S1_19542672	1	19542672
S1_19542702	1	19542702
S1_19542721	1	19542721
S1_19615814	1	19615814
S1_19716845	1	19716845
S1_19716907	1	19716907
S1_19957256	1	19957256
S1_19981336	1	19981336
S1_19981353	1	19981353
S1_19981397	1	19981397
S1_20091586	1	20091586
S1_20124418	1	20124418
S1_20213846	1	20213846
S1_20214083	1	20214083
S1_20563882	1	20563882
S1_20563896	1	20563896
S1_20563907	1	20563907
S1_20563908	1	20563908
S1_20665914	1	20665914
S1_20665919	1	20665919
S1_20665929	1	20665929
S1_20823120	1	20823120
S1_20823128	1	20823128
S1_20823156	1	20823156
S1_20823166	1	20823166
S1_20823373	1	20823373
S1_20823399	1	20823399
S1_20916703	1	20916703
S1_20916889	1	20916889
S1_20916901	1	20916901
S1_20916910	1	20916910
S1_20916922	1	20916922
S1_21169363	1	21169363
S1_21169385	1	21169385
S1_21169552	1	21169552
S1_21169553	1	21169553
S1_21169601	1	21169601
S1_21273299	1	21273299
S1_21301469	1	21301469
S1_21301470	1	21301470
S1_21301496	1	21301496
S1_21335578	1	21335578
S1_21335582	1	21335582
S1_21335613	1	21335613
S1_21335863	1	21335863
S1_21335890	1	21335890
S1_21335892	1	21335892
S1_21341675	1	21341675
S1_21341695	1	21341695
S1_21341730	1	21341730
S1_21341737	1	21341737
S1_21341739	1	21341739
S1_21341778	1	21341778
S1_21341788	1	21341788
S1_21341793	1	21341793
S1_21341819	1	21341819
S1_21341841	1	21341841
S1_21341843	1	21341843
S1_21418768	1	21418768
S1_21418772	1	21418772
S1_21418792	1	21418792
S1_21418796	1	21418796
S1_21418797	1	21418797
S1_21418801	1	21418801
S1_21418804	1	21418804
S1_21418818	1	21418818
S1_21424136	1	21424136
S1_21424162	1	21424162
S1_21424185	1	21424185
S1_21446782	1	21446782
S1_21446792	1	21446792
S1_21447000	1	21447000
S1_21447022	1	21447022
S1_21447026	1	21447026
S1_21456462	1	21456462
S1_21456505	1	21456505
S1_21456512	1	21456512
S1_21456538	1	21456538
S1_21457104	1	21457104
S1_21833868	1	21833868
S1_21916494	1	21916494
S1_21916509	1	21916509
S1_21916527	1	21916527
S1_21938170	1	21938170
S1_21938181	1	21938181
S1_21938210	1	21938210
S1_21938242	1	21938242
S1_22130148	1	22130148
S1_22653535	1	22653535
S1_22653552	1	22653552
S1_22653561	1	22653561
S1_22787107	1	22787107
S1_22787123	1	22787123
S1_22787129	1	22787129
S1_22787143	1	22787143
S1_22824570	1	22824570
S1_22834908	1	22834908
S1_22834959	1	22834959
S1_22834983	1	22834983
S1_22834986	1	22834986
S1_22835010	1	22835010
S1_22920694	1	22920694
S1_22920754	1	22920754
S1_22920913	1	22920913
S1_23139933	1	23139933
S1_23139941	1	23139941
S1_23139965	1	23139965
S1_23565478	1	23565478
S1_23565481	1	23565481
S1_23565576	1	23565576
S1_23636009	1	23636009
S1_23636034	1	23636034
S1_23636047	1	23636047
S1_23636048	1	23636048
S1_23659696	1	23659696
S1_23701106	1	23701106
S1_23701116	1	23701116
S1_23701129	1	23701129
S1_23701196	1	23701196
S1_23701200	1	23701200
S1_23714870	1	23714870
S1_23714933	1	23714933
S1_23729745	1	23729745
S1_23792483	1	23792483
S1_23792507	1	23792507
S1_23792761	1	23792761
S1_23792764	1	23792764
S1_23792793	1	23792793
S1_23792802	1	23792802
S1_23792812	1	23792812
S1_23973549	1	23973549
S1_23973603	1	23973603
S1_23973604	1	23973604
S1_24017681	1	24017681
S1_24048186	1	24048186
S1_24048189	1	24048189
S1_24048202	1	24048202
S1_24048219	1	24048219
S1_24048221	1	24048221
S1_24048229	1	24048229
S1_24048230	1	24048230
S1_24048236	1	24048236
S1_24048245	1	24048245
S1_24048248	1	24048248
S1_24048251	1	24048251
S1_24048402	1	24048402
S1_24048407	1	24048407
S1_24048436	1	24048436
S1_24048439	1	24048439
S1_24048441	1	24048441
S1_24223780	1	24223780
S1_24223799	1	24223799
S1_24223811	1	24223811
S1_24223849	1	24223849
S1_24403380	1	24403380
S1_24403394	1	24403394
S1_24403398	1	24403398
S1_24403403	1	24403403
S1_24403419	1	24403419
S1_24403449	1	24403449
S1_24403468	1	24403468
S1_24403472	1	24403472
S1_24403475	1	24403475
S1_24403480	1	24403480
S1_24989410	1	24989410
S1_25328355	1	25328355
S1_25328370	1	25328370
S1_25328384	1	25328384
S1_25328421	1	25328421
S1_25328456	1	25328456
S1_25331012	1	25331012
S1_25331082	1	25331082
S1_25340566	1	25340566
S1_25504808	1	25504808
S1_25504857	1	25504857
S1_25504881	1	25504881
S1_25635055	1	25635055
S1_25635101	1	25635101
S1_25635215	1	25635215
S1_25835671	1	25835671
S1_25850879	1	25850879
S1_25850938	1	25850938
S1_25850940	1	25850940
S1_25893394	1	25893394
S1_25893397	1	25893397
S1_25893426	1	25893426
S1_25893507	1	25893507
S1_25949735	1	25949735
S1_25949789	1	25949789
S1_25949790	1	25949790
S1_25949806	1	25949806
S1_25949809	1	25949809
S1_26006691	1	26006691
S1_26006710	1	26006710
S1_26008974	1	26008974
S1_26040349	1	26040349
S1_26040400	1	26040400
S1_26082565	1	26082565
S1_26099774	1	26099774
S1_26099947	1	26099947
S1_26100145	1	26100145
S1_26100160	1	26100160
S1_26153873	1	26153873
S1_26154030	1	26154030
S1_26154031	1	26154031
S1_26154062	1	26154062
S1_26154067	1	26154067
S1_26154174	1	26154174
S1_26154189	1	26154189
S1_26154199	1	26154199
S1_26154200	1	26154200
S1_26154223	1	26154223
S1_26154226	1	26154226
S1_26154234	1	26154234
S1_26190442	1	26190442
S1_26486278	1	26486278
S1_26486384	1	26486384
S1_26486493	1	26486493
S1_26487655	1	26487655
S1_26492449	1	26492449
S1_26492477	1	26492477
S1_26492643	1	26492643
S1_26548229	1	26548229
S1_26617654	1	26617654
S1_26617663	1	26617663
S1_26618482	1	26618482
S1_26618493	1	26618493
S1_26618557	1	26618557
S1_26618562	1	26618562
S1_26621253	1	26621253
S1_26621259	1	26621259
S1_26621440	1	26621440
S1_26621478	1	26621478
S1_26710628	1	26710628
S1_26710666	1	26710666
S1_26735416	1	26735416
S1_26735441	1	26735441
S1_26959723	1	26959723
S1_26969994	1	26969994
S1_26970066	1	26970066
S1_26970072	1	26970072
S1_27152147	1	27152147
S1_27152168	1	27152168
S1_27152198	1	27152198
S1_27152201	1	27152201
S1_27152234	1	27152234
S1_27152262	1	27152262
S1_27270338	1	27270338
S1_27270348	1	27270348
S1_27270385	1	27270385
S1_27270403	1	27270403
S1_27334740	1	27334740
S1_27972361	1	27972361
S1_27972403	1	27972403
S1_27972405	1	27972405
S1_28005078	1	28005078
S1_28134605	1	28134605
S1_28134614	1	28134614
S1_28134661	1	28134661
S1_28134917	1	28134917
S1_28847722	1	28847722
S1_28848070	1	28848070
S1_28967155	1	28967155
S1_28967360	1	28967360
S1_29247823	1	29247823
S1_29247841	1	29247841
S1_29247852	1	29247852
S1_29247872	1	29247872
S1_29247878	1	29247878
S1_29247884	1	29247884
S1_29247900	1	29247900
S1_29248031	1	29248031
S1_29347203	1	29347203
S1_29347219	1	29347219
S1_29347229	1	29347229
S1_29347332	1	29347332
S1_29362109	1	29362109
S1_29362134	1	29362134
S1_29362170	1	29362170
S1_29384441	1	29384441
S1_29390216	1	29390216
S1_29513733	1	29513733
S1_29744534	1	29744534
S1_29753706	1	29753706
S1_29753779	1	29753779
S1_29849210	1	29849210
S1_29930262	1	29930262
S1_29930484	1	29930484
S1_30067363	1	30067363
S1_30131604	1	30131604
S1_30131661	1	30131661
S1_30131664	1	30131664
S1_30131669	1	30131669
S1_30131670	1	30131670
S1_30264000	1	30264000
S1_30264024	1	30264024
S1_30264028	1	30264028
S1_30264068	1	30264068
S1_30264072	1	30264072
S1_30264102	1	30264102
S1_30264262	1	30264262
S1_30264292	1	30264292
S1_30264302	1	30264302
S1_30264331	1	30264331
S1_30264352	1	30264352
S1_30264436	1	30264436
S1_30264437	1	30264437
S1_30264447	1	30264447
S1_30264462	1	30264462
S1_30264471	1	30264471
S1_30264490	1	30264490
S1_30549026	1	30549026
S1_30549028	1	30549028
S1_30549032	1	30549032
S1_30549036	1	30549036
S1_30549051	1	30549051
S1_30549113	1	30549113
S1_30549115	1	30549115
S1_30549117	1	30549117
S1_30549136	1	30549136
S1_30549141	1	30549141
S1_30608905	1	30608905
S1_30608930	1	30608930
S1_30608960	1	30608960
S1_30608986	1	30608986
S1_30609004	1	30609004
S1_30609142	1	30609142
S1_30609163	1	30609163
S1_30650152	1	30650152
S1_31181436	1	31181436
S1_31209871	1	31209871
S1_31209892	1	31209892
S1_31348297	1	31348297
S1_31348307	1	31348307
S1_31348545	1	31348545
S1_31348598	1	31348598
S1_31348632	1	31348632
S1_31491154	1	31491154
S1_31648266	1	31648266
S1_31648465	1	31648465
S1_31656741	1	31656741
S1_31656762	1	31656762
S1_31656816	1	31656816
S1_31697359	1	31697359
S1_31697390	1	31697390
S1_31697413	1	31697413
S1_31716196	1	31716196
S1_31918662	1	31918662
S1_32006885	1	32006885
S1_32006900	1	32006900
S1_32006904	1	32006904
S1_32006916	1	32006916
S1_32006928	1	32006928
S1_32006930	1	32006930
S1_32006945	1	32006945
S1_32006974	1	32006974
S1_32006990	1	32006990
S1_32006992	1	32006992
S1_32047584	1	32047584
S1_32047593	1	32047593
S1_32047770	1	32047770
S1_32047785	1	32047785
S1_32047793	1	32047793
S1_32047794	1	32047794
S1_32047802	1	32047802
S1_32047813	1	32047813
S1_32047839	1	32047839
S1_32047865	1	32047865
S1_32047874	1	32047874
S1_32047884	1	32047884
S1_32118748	1	32118748
S1_32118838	1	32118838
S1_32295701	1	32295701
S1_32295745	1	32295745
S1_32295753	1	32295753
S1_32575222	1	32575222
S1_32575255	1	32575255
S1_32575392	1	32575392
S1_32575402	1	32575402
S1_32575410	1	32575410
S1_32611302	1	32611302
S1_32611304	1	32611304
S1_32611315	1	32611315
S1_32611338	1	32611338
S1_32611378	1	32611378
S1_32643672	1	32643672
S1_32643680	1	32643680
S1_32643698	1	32643698
S1_32643719	1	32643719
S1_32643736	1	32643736
S1_32643748	1	32643748
S1_32643765	1	32643765
S1_32643773	1	32643773
S1_32643781	1	32643781
S1_32643783	1	32643783
S1_32643800	1	32643800
S1_32654625	1	32654625
S1_32654626	1	32654626
S1_32654640	1	32654640
S1_32654654	1	32654654
S1_32654662	1	32654662
S1_32654711	1	32654711
S1_32654712	1	32654712
S1_32659123	1	32659123
S1_32659165	1	32659165
S1_33008704	1	33008704
S1_33026552	1	33026552
S1_33026565	1	33026565
S1_33026625	1	33026625
S1_33026635	1	33026635
S1_33026648	1	33026648
S1_33026665	1	33026665
S1_33026676	1	33026676
S1_33138387	1	33138387
S1_33138477	1	33138477
S1_33138500	1	33138500
S1_33232521	1	33232521
S1_33232529	1	33232529
S1_33232545	1	33232545
S1_33381129	1	33381129
S1_33381135	1	33381135
S1_33381155	1	33381155
S1_33381170	1	33381170
S1_33500591	1	33500591
S1_33500613	1	33500613
S1_33500622	1	33500622
S1_33500648	1	33500648
S1_33500649	1	33500649
S1_33500679	1	33500679
S1_33500681	1	33500681
S1_33526495	1	33526495
S1_33526534	1	33526534
S1_33526535	1	33526535
S1_33526544	1	33526544
S1_33526563	1	33526563
S1_33675512	1	33675512
S1_33675563	1	33675563
S1_33686218	1	33686218
S1_33686222	1	33686222
S1_33686224	1	33686224
S1_33686235	1	33686235
S1_33686545	1	33686545
S1_33686569	1	33686569
S1_33788677	1	33788677
S1_33788680	1	33788680
S1_33788719	1	33788719
S1_33788725	1	33788725
S1_33788731	1	33788731
S1_33788838	1	33788838
S1_34019489	1	34019489
S1_34019495	1	34019495
S1_34019540	1	34019540
S1_34019549	1	34019549
S1_34019592	1	34019592
S1_34078752	1	34078752
S1_34078773	1	34078773
S1_34433111	1	34433111
S1_34488181	1	34488181
S1_34496102	1	34496102
S1_34567509	1	34567509
S1_34567579	1	34567579
S1_34567593	1	34567593
S1_34567600	1	34567600
S1_34567606	1	34567606
S1_34567615	1	34567615
S1_34626866	1	34626866
S1_34627056	1	34627056
S1_34627121	1	34627121
S1_34627131	1	34627131
S1_34634923	1	34634923
S1_34635394	1	34635394
S1_34669195	1	34669195
S1_35186204	1	35186204
S1_35307048	1	35307048
S1_35307050	1	35307050
S1_35307059	1	35307059
S1_35329343	1	35329343
S1_35329370	1	35329370
S1_35594711	1	35594711
S1_35619870	1	35619870
S1_35620108	1	35620108
S1_35620167	1	35620167
S1_35620189	1	35620189
S1_35620218	1	35620218
S1_35620220	1	35620220
S1_35620225	1	35620225
S1_35620239	1	35620239
S1_35620246	1	35620246
S1_35620278	1	35620278
S1_35620279	1	35620279
S1_35706031	1	35706031
S1_35706041	1	35706041
S1_35706064	1	35706064
S1_35706078	1	35706078
S1_35706090	1	35706090
S1_35706103	1	35706103
S1_35708201	1	35708201
S1_35708226	1	35708226
S1_35708239	1	35708239
S1_35708250	1	35708250
S1_35708300	1	35708300
S1_35868661	1	35868661
S1_35883327	1	35883327
S1_35883354	1	35883354
S1_35883366	1	35883366
S1_35883374	1	35883374
S1_35883376	1	35883376
S1_35883381	1	35883381
S1_35883399	1	35883399
S1_36165274	1	36165274
S1_36165299	1	36165299
S1_36165304	1	36165304
S1_36165312	1	36165312
S1_36755770	1	36755770
S1_37355698	1	37355698
S1_37355700	1	37355700
S1_37355734	1	37355734
S1_37467368	1	37467368
S1_37467372	1	37467372
S1_37467380	1	37467380
S1_37467402	1	37467402
S1_37467404	1	37467404
S1_37467432	1	37467432
S1_37467439	1	37467439
S1_37467448	1	37467448
S1_37467451	1	37467451
S1_37467455	1	37467455
S1_37467458	1	37467458
S1_37467459	1	37467459
S1_37467460	1	37467460
S1_37467480	1	37467480
S1_37467483	1	37467483
S1_37467485	1	37467485
S1_37467552	1	37467552
S1_37467560	1	37467560
S1_37467589	1	37467589
S1_37467599	1	37467599
S1_37561301	1	37561301
S1_37561321	1	37561321
S1_37561377	1	37561377
S1_37561379	1	37561379
S1_37662723	1	37662723
S1_37662740	1	37662740
S1_37663943	1	37663943
S1_37703840	1	37703840
S1_37703875	1	37703875
S1_37703907	1	37703907
S1_37703912	1	37703912
S1_37703927	1	37703927
S1_37727902	1	37727902
S1_37727928	1	37727928
S1_37727953	1	37727953
S1_37727986	1	37727986
S1_37728041	1	37728041
S1_37728083	1	37728083
S1_37728089	1	37728089
S1_37728293	1	37728293
S1_37728365	1	37728365
S1_37728385	1	37728385
S1_37728403	1	37728403
S1_37730413	1	37730413
S1_37730561	1	37730561
S1_37730586	1	37730586
S1_37928707	1	37928707
S1_37928731	1	37928731
S1_37928745	1	37928745
S1_38058240	1	38058240
S1_38058375	1	38058375
S1_38058382	1	38058382
S1_38058403	1	38058403
S1_38058406	1	38058406
S1_38058413	1	38058413
S1_38058430	1	38058430
S1_38140370	1	38140370
S1_38141038	1	38141038
S1_38141040	1	38141040
S1_38141050	1	38141050
S1_38141053	1	38141053
S1_38147249	1	38147249
S1_38147255	1	38147255
S1_38147283	1	38147283
S1_38147288	1	38147288
S1_38147292	1	38147292
S1_38147304	1	38147304
S1_38147329	1	38147329
S1_38156935	1	38156935
S1_38156939	1	38156939
S1_38156951	1	38156951
S1_38156962	1	38156962
S1_38156966	1	38156966
S1_38156967	1	38156967
S1_38156968	1	38156968
S1_38156977	1	38156977
S1_38168864	1	38168864
S1_38168865	1	38168865
S1_38168888	1	38168888
S1_38168889	1	38168889
S1_38168898	1	38168898
S1_38168908	1	38168908
S1_38168922	1	38168922
S1_38168923	1	38168923
S1_38168942	1	38168942
S1_38168987	1	38168987
S1_38169007	1	38169007
S1_38169012	1	38169012
S1_38169039	1	38169039
S1_38169046	1	38169046
S1_38169054	1	38169054
S1_38169062	1	38169062
S1_38169067	1	38169067
S1_38169093	1	38169093
S1_38169098	1	38169098
S1_38179019	1	38179019
S1_38179102	1	38179102
S1_38179103	1	38179103
S1_38179119	1	38179119
S1_38179316	1	38179316
S1_38179350	1	38179350
S1_38179537	1	38179537
S1_38179555	1	38179555
S1_38269291	1	38269291
S1_38269311	1	38269311
S1_38304854	1	38304854
S1_38354507	1	38354507
S1_38354517	1	38354517
S1_38354519	1	38354519
S1_38377519	1	38377519
S1_38377523	1	38377523
S1_38377557	1	38377557
S1_38377577	1	38377577
S1_38377583	1	38377583
S1_38483055	1	38483055
S1_38483073	1	38483073
S1_38483078	1	38483078
S1_38483079	1	38483079
S1_38483086	1	38483086
S1_38487765	1	38487765
S1_38492093	1	38492093
S1_38493894	1	38493894
S1_38493979	1	38493979
S1_38498603	1	38498603
S1_38498619	1	38498619
S1_38498650	1	38498650
S1_38532503	1	38532503
S1_38532663	1	38532663
S1_38532669	1	38532669
S1_38532695	1	38532695
S1_38581334	1	38581334
S1_38581374	1	38581374
S1_38581382	1	38581382
S1_38581404	1	38581404
S1_38581418	1	38581418
S1_38581425	1	38581425
S1_38581608	1	38581608
S1_38581650	1	38581650
S1_38595670	1	38595670
S1_38595694	1	38595694
S1_38624849	1	38624849
S1_38624851	1	38624851
S1_38624854	1	38624854
S1_38624865	1	38624865
S1_38624870	1	38624870
S1_38624873	1	38624873
S1_38624877	1	38624877
S1_38624879	1	38624879
S1_38624886	1	38624886
S1_38624917	1	38624917
S1_38624918	1	38624918
S1_38624937	1	38624937
S1_38625024	1	38625024
S1_38625032	1	38625032
S1_38625049	1	38625049
S1_38625062	1	38625062
S1_38625083	1	38625083
S1_38625101	1	38625101
S1_38625102	1	38625102
S1_38625105	1	38625105
S1_38625146	1	38625146
S1_38625187	1	38625187
S1_38625195	1	38625195
S1_38625207	1	38625207
S1_38625319	1	38625319
S1_38625325	1	38625325
S1_38625328	1	38625328
S1_38625337	1	38625337
S1_38625355	1	38625355
S1_38625359	1	38625359
S1_38625371	1	38625371
S1_38625388	1	38625388
S1_38888800	1	38888800
S1_38888860	1	38888860
S1_38888877	1	38888877
S1_38888915	1	38888915
S1_38938717	1	38938717
S1_38938753	1	38938753
S1_39172600	1	39172600
S1_39172627	1	39172627
S1_39172630	1	39172630
S1_39172657	1	39172657
S1_39346345	1	39346345
S1_39508383	1	39508383
S1_39508395	1	39508395
S1_39508402	1	39508402
S1_39508413	1	39508413
S1_39617624	1	39617624
S1_39617627	1	39617627
S1_39617630	1	39617630
S1_39617636	1	39617636
S1_39617643	1	39617643
S1_39617644	1	39617644
S1_39617658	1	39617658
S1_39617669	1	39617669
S1_39617672	1	39617672
S1_39617676	1	39617676
S1_39642619	1	39642619
S1_39642656	1	39642656
S1_39642657	1	39642657
S1_39654189	1	39654189
S1_39693375	1	39693375
S1_39693600	1	39693600
S1_39716545	1	39716545
S1_39716578	1	39716578
S1_39818109	1	39818109
S1_39818143	1	39818143
S1_39818162	1	39818162
S1_39821100	1	39821100
S1_39821109	1	39821109
S1_39821110	1	39821110
S1_39821122	1	39821122
S1_39822557	1	39822557
S1_39822558	1	39822558
S1_39822567	1	39822567
S1_39822583	1	39822583
S1_39822612	1	39822612
S1_39822642	1	39822642
S1_39822644	1	39822644
S1_39822652	1	39822652
S1_39822661	1	39822661
S1_39822666	1	39822666
S1_39823964	1	39823964
S1_39823974	1	39823974
S1_39823976	1	39823976
S1_39823982	1	39823982
S1_39889985	1	39889985
S1_39890187	1	39890187
S1_39900218	1	39900218
S1_39950017	1	39950017
S1_39950021	1	39950021
S1_39950395	1	39950395
S1_39950398	1	39950398
S1_39950407	1	39950407
S1_39950421	1	39950421
S1_39950443	1	39950443
S1_39950446	1	39950446
S1_39950452	1	39950452
S1_39950456	1	39950456
S1_39950457	1	39950457
S1_39950475	1	39950475
S1_39992062	1	39992062
S1_39992097	1	39992097
S1_40108407	1	40108407
S1_40216209	1	40216209
S1_40499357	1	40499357
S1_40526500	1	40526500
S1_40526946	1	40526946
S1_40527096	1	40527096
S1_40527128	1	40527128
S1_40529142	1	40529142
S1_40545735	1	40545735
S1_40545766	1	40545766
S1_40545799	1	40545799
S1_40545802	1	40545802
S1_40545811	1	40545811
S1_40545831	1	40545831
S1_40559049	1	40559049
S1_40593273	1	40593273
S1_40593279	1	40593279
S1_40593282	1	40593282
S1_40609476	1	40609476
S1_40673592	1	40673592
S1_40673596	1	40673596
S1_40673726	1	40673726
S1_40673811	1	40673811
S1_40673812	1	40673812
S1_40820069	1	40820069
S1_40912039	1	40912039
S1_40958148	1	40958148
S1_40958153	1	40958153
S1_40958160	1	40958160
S1_40958161	1	40958161
S1_40958198	1	40958198
S1_40958217	1	40958217
S1_40958232	1	40958232
S1_41327139	1	41327139
S1_41380215	1	41380215
S1_41380217	1	41380217
S1_41380230	1	41380230
S1_41380232	1	41380232
S1_41380248	1	41380248
S1_41380251	1	41380251
S1_41380262	1	41380262
S1_41380269	1	41380269
S1_41380274	1	41380274
S1_41380293	1	41380293
S1_41380303	1	41380303
S1_41380311	1	41380311
S1_41380322	1	41380322
S1_41380327	1	41380327
S1_41380329	1	41380329
S1_41380356	1	41380356
S1_41413467	1	41413467
S1_41413471	1	41413471
S1_41413473	1	41413473
S1_41413512	1	41413512
S1_41439880	1	41439880
S1_41439885	1	41439885
S1_41439901	1	41439901
S1_41439952	1	41439952
S1_41439964	1	41439964
S1_41475661	1	41475661
S1_41475667	1	41475667
S1_41475718	1	41475718
S1_41475719	1	41475719
S1_41541181	1	41541181
S1_41541182	1	41541182
S1_41541186	1	41541186
S1_41541197	1	41541197
S1_41541204	1	41541204
S1_41541207	1	41541207
S1_41541209	1	41541209
S1_41541210	1	41541210
S1_41541256	1	41541256
S1_42296849	1	42296849
S1_42296861	1	42296861
S1_42310487	1	42310487
S1_42310489	1	42310489
S1_42310490	1	42310490
S1_42310500	1	42310500
S1_42310504	1	42310504
S1_42310529	1	42310529
S1_42310533	1	42310533
S1_42310541	1	42310541
S1_42310542	1	42310542
S1_42310543	1	42310543
S1_42310556	1	42310556
S1_42310558	1	42310558
S1_42310565	1	42310565
S1_42311043	1	42311043
S1_42311053	1	42311053
S1_42311201	1	42311201
S1_42311221	1	42311221
S1_42311240	1	42311240
S1_42326675	1	42326675
S1_42326679	1	42326679
S1_42326702	1	42326702
S1_42326708	1	42326708
S1_42348134	1	42348134
S1_42348215	1	42348215
S1_42395344	1	42395344
S1_42395345	1	42395345
S1_42395346	1	42395346
S1_42395347	1	42395347
S1_42395353	1	42395353
S1_42395365	1	42395365
S1_42395369	1	42395369
S1_42395376	1	42395376
S1_42395397	1	42395397
S1_42693891	1	42693891
S1_42854523	1	42854523
S1_42939670	1	42939670
S1_42939713	1	42939713
S1_42947848	1	42947848
S1_42981207	1	42981207
S1_42981210	1	42981210
S1_43114518	1	43114518
S1_43116437	1	43116437
S1_43116464	1	43116464
S1_43116465	1	43116465
S1_43257880	1	43257880
S1_43257884	1	43257884
S1_43389865	1	43389865
S1_43390583	1	43390583
S1_43390601	1	43390601
S1_43390606	1	43390606
S1_43390608	1	43390608
S1_43390614	1	43390614
S1_43390639	1	43390639
S1_43390683	1	43390683
S1_43390794	1	43390794
S1_43390873	1	43390873
S1_43390905	1	43390905
S1_43390908	1	43390908
S1_43390926	1	43390926
S1_43390938	1	43390938
S1_43395130	1	43395130
S1_43395320	1	43395320
S1_43395330	1	43395330
S1_43395351	1	43395351
S1_43395382	1	43395382
S1_43395384	1	43395384
S1_43395395	1	43395395
S1_43395420	1	43395420
S1_43492240	1	43492240
S1_43492243	1	43492243
S1_43492248	1	43492248
S1_43492258	1	43492258
S1_43523428	1	43523428
S1_43523452	1	43523452
S1_43523458	1	43523458
S1_43523507	1	43523507
S1_43523516	1	43523516
S1_43523667	1	43523667
S1_43523702	1	43523702
S1_43523703	1	43523703
S1_43523707	1	43523707
S1_43523723	1	43523723
S1_43523765	1	43523765
S1_43523769	1	43523769
S1_43523771	1	43523771
S1_43712295	1	43712295
S1_43712313	1	43712313
S1_43712357	1	43712357
S1_43712527	1	43712527
S1_43712625	1	43712625
S1_43760390	1	43760390
S1_43760482	1	43760482
S1_43760547	1	43760547
S1_43760555	1	43760555
S1_43760557	1	43760557
S1_43760564	1	43760564
S1_43775637	1	43775637
S1_43775646	1	43775646
S1_43775651	1	43775651
S1_43775667	1	43775667
S1_43775694	1	43775694
S1_43775710	1	43775710
S1_43775722	1	43775722
S1_43794119	1	43794119
S1_43794123	1	43794123
S1_43794151	1	43794151
S1_43794165	1	43794165
S1_43794176	1	43794176
S1_43794178	1	43794178
S1_43794182	1	43794182
S1_43794199	1	43794199
S1_43853751	1	43853751
S1_43853763	1	43853763
S1_43853799	1	43853799
S1_43853801	1	43853801
S1_43853808	1	43853808
S1_43853815	1	43853815
S1_43853817	1	43853817
S1_43853844	1	43853844
S1_43853852	1	43853852
S1_43944164	1	43944164
S1_43944170	1	43944170
S1_44250855	1	44250855
S1_44250880	1	44250880
S1_44250901	1	44250901
S1_44343672	1	44343672
S1_44343676	1	44343676
S1_44343685	1	44343685
S1_44343692	1	44343692
S1_44343706	1	44343706
S1_44343726	1	44343726
S1_44343739	1	44343739
S1_44406083	1	44406083
S1_44406085	1	44406085
S1_44406088	1	44406088
S1_44406099	1	44406099
S1_44406103	1	44406103
S1_44406127	1	44406127
S1_44406131	1	44406131
S1_44406153	1	44406153
S1_44406155	1	44406155
S1_44406157	1	44406157
S1_44406161	1	44406161
S1_44406189	1	44406189
S1_44506910	1	44506910
S1_44506932	1	44506932
S1_44506973	1	44506973
S1_44507352	1	44507352
S1_44507359	1	44507359
S1_44507388	1	44507388
S1_44507393	1	44507393
S1_44507406	1	44507406
S1_44507416	1	44507416
S1_44507424	1	44507424
S1_44507425	1	44507425
S1_44507432	1	44507432
S1_44507442	1	44507442
S1_44507443	1	44507443
S1_44507449	1	44507449
S1_44507454	1	44507454
S1_44519899	1	44519899
S1_44519900	1	44519900
S1_44519902	1	44519902
S1_44519917	1	44519917
S1_44519969	1	44519969
S1_44519972	1	44519972
S1_44519973	1	44519973
S1_44520017	1	44520017
S1_44520524	1	44520524
S1_44601978	1	44601978
S1_44602018	1	44602018
S1_44602025	1	44602025
S1_44602030	1	44602030
S1_45008553	1	45008553
S1_45008560	1	45008560
S1_45008608	1	45008608
S1_45008649	1	45008649
S1_45008656	1	45008656
S1_45008659	1	45008659
S1_45008663	1	45008663
S1_45008669	1	45008669
S1_45784181	1	45784181
S1_45784196	1	45784196
S1_45784204	1	45784204
S1_45784209	1	45784209
S1_45784215	1	45784215
S1_45784258	1	45784258
S1_45856565	1	45856565
S1_45856566	1	45856566
S1_45856597	1	45856597
S1_45856599	1	45856599
S1_45856601	1	45856601
S1_45856609	1	45856609
S1_45856610	1	45856610
S1_45856616	1	45856616
S1_45856748	1	45856748
S1_45856815	1	45856815
S1_45967449	1	45967449
S1_45967467	1	45967467
S1_45967475	1	45967475
S1_45967476	1	45967476
S1_45967497	1	45967497
S1_45967536	1	45967536
S1_45967559	1	45967559
S1_45967568	1	45967568
S1_46400088	1	46400088
S1_46400110	1	46400110
S1_46400112	1	46400112
S1_46400115	1	46400115
S1_46400131	1	46400131
S1_46400134	1	46400134
S1_46400160	1	46400160
S1_46400161	1	46400161
S1_46400183	1	46400183
S1_46400191	1	46400191
S1_46400193	1	46400193
S1_46454715	1	46454715
S1_46454723	1	46454723
S1_46454724	1	46454724
S1_46454755	1	46454755
S1_46454781	1	46454781
S1_46454947	1	46454947
S1_46454955	1	46454955
S1_46454970	1	46454970
S1_46454985	1	46454985
S1_46454994	1	46454994
S1_46454995	1	46454995
S1_46742850	1	46742850
S1_46742852	1	46742852
S1_46754521	1	46754521
S1_46754558	1	46754558
S1_46754592	1	46754592
S1_46754598	1	46754598
S1_46754708	1	46754708
S1_46987648	1	46987648
S1_46987673	1	46987673
S1_47117124	1	47117124
S1_47117130	1	47117130
S1_47117165	1	47117165
S1_47117184	1	47117184
S1_47129319	1	47129319
S1_47129380	1	47129380
S1_47209077	1	47209077
S1_47209081	1	47209081
S1_47209127	1	47209127
S1_47212301	1	47212301
S1_47212314	1	47212314
S1_47212315	1	47212315
S1_47212323	1	47212323
S1_47212329	1	47212329
S1_47212332	1	47212332
S1_47212348	1	47212348
S1_47212365	1	47212365
S1_47212381	1	47212381
S1_47262386	1	47262386
S1_47288183	1	47288183
S1_47288198	1	47288198
S1_47288217	1	47288217
S1_47371857	1	47371857
S1_47371867	1	47371867
S1_47371910	1	47371910
S1_47371916	1	47371916
S1_47371947	1	47371947
S1_47371971	1	47371971
S1_47371987	1	47371987
S1_47371993	1	47371993
S1_47466884	1	47466884
S1_47466951	1	47466951
S1_47467133	1	47467133
S1_47473274	1	47473274
S1_47569334	1	47569334
S1_47630521	1	47630521
S1_47630531	1	47630531
S1_47630546	1	47630546
S1_47630559	1	47630559
S1_47630580	1	47630580
S1_47630607	1	47630607
S1_47630775	1	47630775
S1_47630791	1	47630791
S1_47630816	1	47630816
S1_47789013	1	47789013
S1_47789031	1	47789031
S1_47901043	1	47901043
S1_47918058	1	47918058
S1_47918083	1	47918083
S1_47918087	1	47918087
S1_48194959	1	48194959
S1_48194971	1	48194971
S1_48248234	1	48248234
S1_48253581	1	48253581
S1_48253591	1	48253591
S1_48266833	1	48266833
S1_48266841	1	48266841
S1_48266865	1	48266865
S1_48266871	1	48266871
S1_48266888	1	48266888
S1_48266905	1	48266905
S1_48266923	1	48266923
S1_48400587	1	48400587
S1_48495183	1	48495183
S1_48495227	1	48495227
S1_48495234	1	48495234
S1_48673254	1	48673254
S1_48673478	1	48673478
S1_48675551	1	48675551
S1_48824108	1	48824108
S1_49066425	1	49066425
S1_49066465	1	49066465
S1_49111495	1	49111495
S1_49198245	1	49198245
S1_49198295	1	49198295
S1_49198308	1	49198308
S1_49198361	1	49198361
S1_49198498	1	49198498
S1_49230861	1	49230861
S1_49230866	1	49230866
S1_49230873	1	49230873
S1_49230875	1	49230875
S1_49230895	1	49230895
S1_49230931	1	49230931
S1_49230933	1	49230933
S1_49230934	1	49230934
S1_49230935	1	49230935
S1_49294161	1	49294161
S1_49356466	1	49356466
S1_49356481	1	49356481
S1_49356494	1	49356494
S1_49356529	1	49356529
S1_49356534	1	49356534
S1_49356536	1	49356536
S1_49356545	1	49356545
S1_49356551	1	49356551
S1_49356554	1	49356554
S1_49357043	1	49357043
S1_49357060	1	49357060
S1_49357066	1	49357066
S1_49357082	1	49357082
S1_49357090	1	49357090
S1_49357099	1	49357099
S1_49532946	1	49532946
S1_49532967	1	49532967
S1_49563546	1	49563546
S1_49563550	1	49563550
S1_49563554	1	49563554
S1_49563564	1	49563564
S1_49563578	1	49563578
S1_49693134	1	49693134
S1_49693141	1	49693141
S1_49693217	1	49693217
S1_49712835	1	49712835
S1_49712844	1	49712844
S1_49712851	1	49712851
S1_49715476	1	49715476
S1_49717966	1	49717966
S1_49718017	1	49718017
S1_49718073	1	49718073
S1_49910964	1	49910964
S1_50157663	1	50157663
S1_50157735	1	50157735
S1_50162344	1	50162344
S1_50162345	1	50162345
S1_50162354	1	50162354
S1_50162367	1	50162367
S1_50162374	1	50162374
S1_50162385	1	50162385
S1_50162411	1	50162411
S1_50162430	1	50162430
S1_50190433	1	50190433
S1_50339425	1	50339425
S1_50339468	1	50339468
S1_50339470	1	50339470
S1_50339510	1	50339510
S1_50339519	1	50339519
S1_50356670	1	50356670
S1_50356710	1	50356710
S1_50356984	1	50356984
S1_50363902	1	50363902
S1_50363926	1	50363926
S1_50363939	1	50363939
S1_50363941	1	50363941
S1_50363961	1	50363961
S1_50363962	1	50363962
S1_50480675	1	50480675
S1_50512488	1	50512488
S1_50512541	1	50512541
S1_50672567	1	50672567
S1_50672593	1	50672593
S1_50672595	1	50672595
S1_51021539	1	51021539
S1_51021544	1	51021544
S1_51021801	1	51021801
S1_51021836	1	51021836
S1_51022879	1	51022879
S1_51022895	1	51022895
S1_51022948	1	51022948
S1_51022962	1	51022962
S1_51022966	1	51022966
S1_51022971	1	51022971
S1_51094946	1	51094946
S1_51094977	1	51094977
S1_51094985	1	51094985
S1_51094993	1	51094993
S1_51095003	1	51095003
S1_51095008	1	51095008
S1_51095028	1	51095028
S1_51095052	1	51095052
S1_51095060	1	51095060
S1_51114044	1	51114044
S1_51160635	1	51160635
S1_51264113	1	51264113
S1_51264116	1	51264116
S1_51264128	1	51264128
S1_51264141	1	51264141
S1_51264167	1	51264167
S1_51264184	1	51264184
S1_51452598	1	51452598
S1_51452608	1	51452608
S1_51452643	1	51452643
S1_51452676	1	51452676
S1_51452893	1	51452893
S1_51465938	1	51465938
S1_51465980	1	51465980
S1_51465982	1	51465982
S1_51465983	1	51465983
S1_51466034	1	51466034
S1_51466039	1	51466039
S1_51466045	1	51466045
S1_51466053	1	51466053
S1_51466209	1	51466209
S1_51466255	1	51466255
S1_51466266	1	51466266
S1_51632327	1	51632327
S1_51632473	1	51632473
S1_51632484	1	51632484
S1_51632490	1	51632490
S1_51632720	1	51632720
S1_51632735	1	51632735
S1_51641296	1	51641296
S1_51641324	1	51641324
S1_51641350	1	51641350
S1_51641363	1	51641363
S1_51775420	1	51775420
S1_51775426	1	51775426
S1_51775444	1	51775444
S1_51775450	1	51775450
S1_51775518	1	51775518
S1_52348740	1	52348740
S1_52348746	1	52348746
S1_52348771	1	52348771
S1_52348807	1	52348807
S1_52356277	1	52356277
S1_52356492	1	52356492
S1_52363614	1	52363614
S1_52514202	1	52514202
S1_52514211	1	52514211
S1_52514226	1	52514226
S1_52514240	1	52514240
S1_52514244	1	52514244
S1_52514253	1	52514253
S1_52514277	1	52514277
S1_52514290	1	52514290
S1_52747511	1	52747511
S1_52747554	1	52747554
S1_52747558	1	52747558
S1_52945522	1	52945522
S1_52945551	1	52945551
S1_52945571	1	52945571
S1_52945587	1	52945587
S1_52945590	1	52945590
S1_52945597	1	52945597
S1_52945622	1	52945622
S1_52945640	1	52945640
S1_53121681	1	53121681
S1_53121705	1	53121705
S1_53121718	1	53121718
S1_53121722	1	53121722
S1_53121731	1	53121731
S1_53121740	1	53121740
S1_53121745	1	53121745
S1_53121759	1	53121759
S1_53121761	1	53121761
S1_53121766	1	53121766
S1_53121776	1	53121776
S1_53121780	1	53121780
S1_53121794	1	53121794
S1_53121799	1	53121799
S1_53260601	1	53260601
S1_53260760	1	53260760
S1_53260768	1	53260768
S1_53260826	1	53260826
S1_53260847	1	53260847
S1_53293887	1	53293887
S1_53309001	1	53309001
S1_53321753	1	53321753
S1_53847732	1	53847732
S1_53847737	1	53847737
S1_53847744	1	53847744
S1_53847750	1	53847750
S1_53847768	1	53847768
S1_53847787	1	53847787
S1_53847822	1	53847822
S1_53847823	1	53847823
S1_53998356	1	53998356
S1_53998389	1	53998389
S1_53998397	1	53998397
S1_53998402	1	53998402
S1_54079665	1	54079665
S1_54079687	1	54079687
S1_54079690	1	54079690
S1_54079739	1	54079739
S1_54253993	1	54253993
S1_54254019	1	54254019
S1_54254050	1	54254050
S1_54254063	1	54254063
S1_54254068	1	54254068
S1_54254069	1	54254069
S1_54303405	1	54303405
S1_54303414	1	54303414
S1_54303425	1	54303425
S1_54596798	1	54596798
S1_55258380	1	55258380
S1_55258385	1	55258385
S1_55258510	1	55258510
S1_55258565	1	55258565
S1_55545953	1	55545953
S1_55546050	1	55546050
S1_55546096	1	55546096
S1_55546131	1	55546131
S1_55546134	1	55546134
S1_55591774	1	55591774
S1_55591847	1	55591847
S1_55591861	1	55591861
S1_55591880	1	55591880
S1_55591885	1	55591885
S1_55629870	1	55629870
S1_55629896	1	55629896
S1_55629910	1	55629910
S1_55629921	1	55629921
S1_55744654	1	55744654
S1_55787447	1	55787447
S1_55787454	1	55787454
S1_55787459	1	55787459
S1_55787464	1	55787464
S1_55787476	1	55787476
S1_55787687	1	55787687
S1_55787726	1	55787726
S1_55787743	1	55787743
S1_55787749	1	55787749
S1_55795858	1	55795858
S1_55795862	1	55795862
S1_55795902	1	55795902
S1_55795904	1	55795904
S1_55795923	1	55795923
S1_55795932	1	55795932
S1_55795943	1	55795943
S1_55795946	1	55795946
S1_55804512	1	55804512
S1_55804538	1	55804538
S1_55804547	1	55804547
S1_55845929	1	55845929
S1_55846221	1	55846221
S1_55889558	1	55889558
S1_55924693	1	55924693
S1_55924712	1	55924712
S1_55924733	1	55924733
S1_55924743	1	55924743
S1_55924773	1	55924773
S1_56004720	1	56004720
S1_56004766	1	56004766
S1_56314834	1	56314834
S1_56612765	1	56612765
S1_56618506	1	56618506
S1_56618536	1	56618536
S1_56680039	1	56680039
S1_56680040	1	56680040
S1_56680041	1	56680041
S1_56680062	1	56680062
S1_56680075	1	56680075
S1_56680079	1	56680079
S1_56680104	1	56680104
S1_56680107	1	56680107
S1_56820214	1	56820214
S1_56820267	1	56820267
S1_56820454	1	56820454
S1_56820481	1	56820481
S1_56834959	1	56834959
S1_56837562	1	56837562
S1_56837587	1	56837587
S1_56837589	1	56837589
S1_56837658	1	56837658
S1_56837784	1	56837784
S1_56837831	1	56837831
S1_56837868	1	56837868
S1_56842139	1	56842139
S1_56842187	1	56842187
S1_56936434	1	56936434
S1_57051604	1	57051604
S1_57051771	1	57051771
S1_57051812	1	57051812
S1_57251167	1	57251167
S1_57251213	1	57251213
S1_57251244	1	57251244
S1_57251269	1	57251269
S1_57285627	1	57285627
S1_57285640	1	57285640
S1_57285665	1	57285665
S1_57285951	1	57285951
S1_57403939	1	57403939
S1_57404156	1	57404156
S1_57404170	1	57404170
S1_57404193	1	57404193
S1_57435682	1	57435682
S1_57435952	1	57435952
S1_57435973	1	57435973
S1_57824920	1	57824920
S1_58033799	1	58033799
[truncated: 89,960 more rows]

## Sheet: Table S4
Table S4. The quality control (QC) data of each sample.
DNA- ID	Bases	GC(%)	Q20(%)	Q30(%)
100	779607920	45.375	97.56	92.825
101	562165240	45.455	97.685	94.195
102	991983160	44.545	96.63	90.43
103	626497480	45.46	97.79	94.445
127	2780122520	44.57	96.61	90.335
144	606971680	46.08	94.85	87.085
145	1110853520	43.86	97.46	93.63
146	716122960	45.47	95.185	87.97
147	483593880	44.23	98.685	96.465
148	689041702	43.065	98.88	96.815
149	1695570800	44.015	97.89	94.545
150	513222360	45.975	97.565	93.36
151	591598840	43.525	98.72	96.32
152	509035240	44.075	98.575	95.99
153	729475600	45.895	98.075	95.225
154	1503600840	43.26	98.49	95.665
155	805858338	43.865	98.735	96.555
157	675402840	44.275	98.525	95.875
161	670533080	46	96.735	92.015
193	597500960	42.705	97.415	93.52
219	722397200	44.495	97.91	94.79
221	563717840	46.085	97.96	94.955
224	466385080	46.41	96.19	90.455
227	528048920	45.095	97.54	93.865
235	500921680	46.01	96.62	91.66
237	943169640	45.15	96.905	92.38
241	765032800	42.45	98.78	96.625
245	1097759320	45.83	96.885	92.29
249	1167996200	45.765	97.605	92.94
251	93560571	45.98	97.465	93.54
252	805066080	43.78	98.39	95.42
272	781354000	44.205	97.48	93.26
274	1755716200	43.58	97.59	93.925
275	661795680	43.795	97.565	93.82
279	1210101760	45.63	96.735	92.04
283	1075495960	43.56	98.43	95.7
286	540704640	43.88	97.41	93.505
287	692724760	44.535	97.46	93.82
288	1222875360	45.64	97.57	93.97
289	530181680	46.01	97.575	93.99
290	1487214120	45.58	97.48	93.8
309	221887680	44.98	97.185	92.31
316	735803880	44.425	97.9	94.735
317	806116920	44.905	97.74	94.35
324	665152600	44.505	98.59	96.075
328	1783338200	43.47	97.29	93.2
335	1442208320	45.2	97.8	94.505
336	1133652520	45.54	97.885	94.685
337	926936360	44.67	97.82	94.45
338	1176259000	44.48	97.755	94.27
339	754077520	44.72	97.855	94.625
340	108903380	47.315	97.45	93.08
341	670418560	44.995	97.675	94.23
342	647833480	44.905	97.79	94.455
343	1318586640	45.05	97.495	93.58
344	1112309520	44.765	97.92	94.805
345	746526480	45.395	97.475	93.575
346	1223897920	45.005	97.8	94.52
347	811421520	44.995	97.865	94.64
348	703383800	45.275	97.83	94.55
349	1016519280	45.04	97.72	94.28
356	1463478240	43.015	97.455	93.665
358	5068659400	44.785	97.175	92.925
362	919195480	43.155	97.825	94.355
363	1330869960	44.04	97.755	94.22
366	1147930280	43.7	97.65	94.015
367	544679520	44.09	98.42	95.305
368	965403600	45.45	97.27	93.11
369	1057081480	44.535	98.62	96.145
37	3777992960	44.825	97.38	93.335
38	495752320	45.02	98.28	95.685
390	51831920	45.595	97.285	92.95
392	1275878520	46.265	97.44	93.715
394	1194035920	45.655	97.42	93.725
396	1046550400	45.715	97.46	93.79
397	5056175320	40.45	90.725	82.14
406	435202880	44.27	97.97	95.08
409	1223176080	44.375	93.14	86.18
415	833087360	45.035	97.945	94.965
421	1364082720	45.09	97.935	94.97
423	971524400	43.92	97.735	94.54
435	27623680	44.675	97.9	94.89
437	1241810920	44.46	93.32	86.365
462	425951400	45.96	97.005	92.04
483	996346960	45.625	97.835	94.66
484	724843280	42.755	98.485	95.75
486	2617125000	43.61	92.145	84.1
494	1926390480	45.31	98.065	95.04
495	1311689400	45.16	97.79	94.46
496	666888880	46.2	97.84	94.495
497	1071656600	45.67	97.485	93.875
498	1054832520	44.3	92.185	84.485
511	562745344	42.11	98.78	96.575
67	496812960	44.33	97.535	93.755
68	918379560	43.01	98.49	96.07
69	3476988760	44.94	97.505	93.67
94	623646240	44.395	98.7	96.415
96	701631425	43.625	98.49	95.68
97	1617043960	43.255	97.815	94.44
98	592218760	46.22	94.67	86.725
total	104533426920	-	-	-

## Sheet: Table S5
Table S5. Statistics of Heterozygosity rate of 91,959 SNPs based on GBS.
sample	Number of Sites	Sites Missing	Proportion Missing
s37	91959	14490	0.15757
s38	91959	5490	0.0597005
s67	91959	10606	0.115334
s68	91959	9370	0.101893
s69	91959	3803	0.0413554
s94	91959	9387	0.102078
s96	91959	6770	0.0736198
s97	91959	6663	0.0724562
s98	91959	9819	0.106776
s100	91959	20021	0.217717
s101	91959	7965	0.0866147
s102	91959	39725	0.431986
s103	91959	6522	0.0709229
s127	91959	41323	0.449363
s144	91959	9251	0.100599
s145	91959	2584	0.0280995
s146	91959	9247	0.100556
s147	91959	10516	0.114355
s148	91959	6733	0.0732174
s149	91959	2807	0.0305245
s150	91959	15251	0.165846
s151	91959	9875	0.107385
s152	91959	16853	0.183266
s153	91959	4218	0.0458683
s154	91959	4824	0.0524582
s155	91959	7089	0.0770887
s157	91959	17369	0.188878
s161	91959	36234	0.394023
s193	91959	7053	0.0766972
s219	91959	4548	0.0494568
s221	91959	5903	0.0641917
s224	91959	13353	0.145206
s227	91959	9591	0.104296
s235	91959	43171	0.469459
s237	91959	28227	0.306952
s241	91959	35747	0.388728
s245	91959	27397	0.297926
s249	91959	28918	0.314466
s251	91959	48079	0.522831
s252	91959	11032	0.119967
s272	91959	8650	0.0940637
s274	91959	2891	0.0314379
s275	91959	5363	0.0583195
s279	91959	29994	0.326167
s283	91959	5942	0.0646158
s286	91959	7427	0.0807643
s287	91959	10508	0.114268
s288	91959	3579	0.0389195
s289	91959	9420	0.102437
s290	91959	2697	0.0293283
s309	91959	33360	0.36277
s316	91959	4502	0.0489566
s317	91959	3975	0.0432258
s324	91959	11394	0.123903
s328	91959	3030	0.0329495
s335	91959	1921	0.0208897
s336	91959	2908	0.0316228
s337	91959	3755	0.0408334
s338	91959	3998	0.0434759
s339	91959	3968	0.0431497
s340	91959	54577	0.593493
s341	91959	7024	0.0763819
s342	91959	6421	0.0698246
s343	91959	27999	0.304473
s344	91959	4239	0.0460966
s345	91959	6293	0.0684327
s346	91959	3581	0.0389413
s347	91959	4204	0.045716
s348	91959	4668	0.0507618
s349	91959	3713	0.0403767
s356	91959	1955	0.0212595
s358	91959	5346	0.0581346
s362	91959	4482	0.0487391
s363	91959	3892	0.0423232
s366	91959	3318	0.0360813
s367	91959	28017	0.304668
s368	91959	16986	0.184713
s369	91959	16607	0.180591
s390	91959	58748	0.63885
s392	91959	3911	0.0425298
s394	91959	5065	0.0550789
s396	91959	5075	0.0551876
s397	91959	3793	0.0412466
s406	91959	10921	0.118759
s409	91959	5886	0.0640068
s415	91959	8508	0.0925195
s421	91959	5903	0.0641917
s423	91959	6432	0.0699442
s435	91959	61135	0.664807
s437	91959	6472	0.0703792
s462	91959	50212	0.546026
s483	91959	6530	0.0710099
s484	91959	19356	0.210485
s486	91959	3962	0.0430844
s494	91959	3653	0.0397242
s495	91959	4562	0.0496091
s496	91959	7594	0.0825803
s497	91959	7424	0.0807316
s498	91959	8223	0.0894203
s511	91959	10248	0.111441

## Sheet: Table S7
Table S7. Genetic Diversity Analysis of populations.
inferred populations	YQ-I	YQ-Ⅱ	YQ-Ⅲ
YQ-I	-	0.4	0.268
YQ-Ⅱ	0.176a	-	0.284
YQ-Ⅲ	0.047c	0.070b	-
* The lower left corner is the value of Fst; The upper right corner is the genetic distance
group	village	forest
village	-	0.185
forest	0.03	-
* The lower left corner is the value of Fst; The upper right corner is the genetic distance.

## Sheet: Table S6
Table S6. Genetic distance between samples.
	s37	s38	s67	s68	s69	s94	s96	s97	s98	s100	s101	s102	s103	s127	s144	s145	s146	s147	s148	s149	s150	s151	s152	s153	s154	s155	s157	s161	s193	s219	s221	s224	s227	s235	s237	s241	s245	s249	s251	s252	s272	s274	s275	s279	s283	s286	s287	s288	s289
s37
s38	0.230995
s67	0.451398	0.425649
s68	0.292145	0.247495	0.305323
s69	0.349077	0.250017	0.268968	0.191094
s94	0.198758	0.238985	0.47927	0.300877	0.376984
s96	0.186504	0.232947	0.473369	0.300251	0.368952	0.12325
s97	0.419482	0.398961	0.113195	0.297808	0.270801	0.444495	0.441493
s98	0.19247	0.232785	0.46452	0.307153	0.369241	0.174801	0.165082	0.430723
s100	0.432298	0.416581	0.1306	0.301794	0.277834	0.471479	0.459602	0.105141	0.444414
s101	0.184259	0.222202	0.465818	0.292086	0.357163	0.176738	0.172444	0.429027	0.176253	0.444049
s102	0.205863	0.259395	0.289547	0.241616	0.274046	0.232604	0.223424	0.278931	0.230603	0.27198	0.214597
s103	0.251126	0.275369	0.343995	0.291917	0.304671	0.250482	0.243984	0.321835	0.253208	0.339212	0.211267	0.218934
s127	0.393638	0.394335	0.11708	0.265016	0.261493	0.420024	0.419337	0.0907741	0.404737	0.115169	0.413291	0.251647	0.310639
s144	0.202154	0.264052	0.456929	0.327196	0.378664	0.237088	0.234392	0.424065	0.222952	0.433625	0.219525	0.239737	0.28423	0.39623
s145	0.190515	0.257948	0.486583	0.328392	0.394867	0.222404	0.225289	0.447775	0.221482	0.46862	0.208951	0.251013	0.280032	0.43865	0.116806
s146	0.307868	0.33889	0.281099	0.304866	0.309282	0.338238	0.333256	0.269196	0.330107	0.272773	0.320224	0.243876	0.295746	0.24559	0.29738	0.246465
s147	0.214824	0.266725	0.467504	0.323334	0.388446	0.231627	0.23744	0.4273	0.234114	0.442347	0.22318	0.252981	0.281364	0.398722	0.176936	0.134425	0.268976
s148	0.293321	0.328879	0.295455	0.30144	0.321387	0.323597	0.316914	0.277664	0.320039	0.278396	0.308888	0.247091	0.29085	0.259437	0.281376	0.243273	0.230231	0.255956
s149	0.293901	0.318937	0.26243	0.286227	0.295222	0.320793	0.315964	0.254366	0.317318	0.257693	0.301235	0.251092	0.282293	0.25699	0.270291	0.225689	0.204521	0.24425	0.170925
s150	0.204906	0.256017	0.454333	0.315904	0.373886	0.236107	0.230725	0.420257	0.224414	0.434823	0.213034	0.246619	0.274638	0.397405	0.189321	0.143088	0.250932	0.171401	0.233131	0.218814
s151	0.280132	0.31855	0.268011	0.287304	0.302147	0.315025	0.308741	0.264561	0.309196	0.26147	0.301946	0.225911	0.278755	0.242835	0.275607	0.2496	0.217919	0.246151	0.207438	0.193458	0.245346
s152	0.218453	0.282227	0.484873	0.338489	0.406198	0.237724	0.242113	0.445235	0.240594	0.453856	0.231748	0.269	0.30058	0.428024	0.144527	0.12776	0.277253	0.165634	0.266543	0.2447	0.16399	0.264764
s153	0.277162	0.298038	0.259199	0.272215	0.285819	0.296291	0.29619	0.248253	0.291524	0.257594	0.282837	0.24746	0.271081	0.257254	0.251074	0.198151	0.173209	0.208059	0.199299	0.163539	0.209831	0.186398	0.232764
s154	0.271278	0.300478	0.255779	0.271114	0.282745	0.299652	0.291058	0.243954	0.298112	0.24621	0.280889	0.223938	0.265856	0.233426	0.256741	0.215792	0.186807	0.22362	0.164324	0.162879	0.209725	0.194707	0.228904	0.173214
s155	0.208222	0.266924	0.47578	0.324477	0.389948	0.227227	0.224876	0.437882	0.231897	0.455466	0.220501	0.257987	0.283259	0.41086	0.12722	0.128959	0.300285	0.163346	0.284836	0.275078	0.194574	0.28077	0.148881	0.249581	0.248431
s157	0.275065	0.314869	0.275524	0.283791	0.297843	0.31396	0.306662	0.265207	0.301748	0.268002	0.302027	0.226335	0.275972	0.246579	0.206986	0.235612	0.250543	0.266829	0.250488	0.241966	0.271801	0.242016	0.237712	0.234457	0.227309	0.231527
s161	0.265375	0.313612	0.250854	0.270974	0.281361	0.314711	0.305612	0.253804	0.30868	0.248168	0.304676	0.217148	0.276694	0.22981	0.257861	0.275473	0.234683	0.279866	0.238654	0.235738	0.270441	0.224806	0.290418	0.223556	0.220985	0.255599	0.221402
s193	0.273338	0.305795	0.271886	0.286123	0.288627	0.305354	0.303781	0.259958	0.301301	0.259538	0.293711	0.229285	0.277522	0.237036	0.278822	0.280032	0.257161	0.284413	0.25588	0.23687	0.27759	0.237751	0.295707	0.22554	0.231173	0.289511	0.24855	0.224423
s219	0.191928	0.236705	0.489376	0.313715	0.381413	0.159162	0.155975	0.458054	0.174459	0.481482	0.174527	0.239343	0.252669	0.445522	0.223984	0.219457	0.346633	0.228099	0.326303	0.327899	0.22733	0.321571	0.240885	0.302992	0.302052	0.224855	0.311017	0.328054	0.31651
s221	0.190242	0.239638	0.497542	0.316072	0.379148	0.16069	0.155729	0.459389	0.172798	0.481278	0.171795	0.241816	0.244808	0.453057	0.230816	0.217485	0.336918	0.232459	0.332403	0.325841	0.22378	0.322062	0.237198	0.298664	0.304316	0.233119	0.319478	0.328172	0.31186	0.156643
s224	0.198272	0.239447	0.462235	0.313054	0.365817	0.167224	0.161869	0.432173	0.174496	0.450453	0.172221	0.238889	0.247204	0.415399	0.232875	0.225694	0.331903	0.241027	0.320733	0.319976	0.230192	0.310679	0.251724	0.29741	0.307615	0.233184	0.304215	0.30412	0.302442	0.160466	0.163226
s227	0.353552	0.351749	0.233801	0.300532	0.270538	0.371579	0.360921	0.22841	0.360049	0.231536	0.343521	0.243286	0.22388	0.218865	0.37021	0.382487	0.275931	0.380198	0.288037	0.261987	0.363127	0.269682	0.390193	0.251515	0.258453	0.381684	0.264599	0.25463	0.265021	0.376601	0.382809	0.35508
s235	0.291805	0.317052	0.219412	0.248942	0.256593	0.326026	0.312134	0.225619	0.31122	0.212934	0.306934	0.19995	0.216445	0.203629	0.328873	0.347407	0.250434	0.322006	0.249883	0.237818	0.31461	0.227914	0.341139	0.237809	0.227465	0.337272	0.230963	0.21482	0.23667	0.338611	0.336919	0.312459	0.175777
s237	0.231687	0.299377	0.288763	0.261536	0.286335	0.294767	0.283779	0.283342	0.277168	0.278792	0.268086	0.208803	0.266954	0.267023	0.288197	0.29546	0.271532	0.301349	0.267127	0.269002	0.281626	0.250212	0.309319	0.256794	0.253256	0.298009	0.250403	0.233423	0.253656	0.292982	0.288479	0.286293	0.277555	0.216639
s241	0.398038	0.405374	0.126195	0.29537	0.29043	0.420762	0.415789	0.0785002	0.400384	0.111809	0.410838	0.262516	0.330524	0.0974517	0.390501	0.428112	0.266282	0.404199	0.273483	0.267427	0.392944	0.255996	0.415094	0.26552	0.244848	0.410709	0.256464	0.241518	0.258834	0.442471	0.447653	0.417242	0.244077	0.224464	0.276926
s245	0.240353	0.316949	0.27792	0.280885	0.290273	0.294603	0.292273	0.265424	0.290887	0.262522	0.291226	0.22127	0.270614	0.25128	0.293271	0.308533	0.275089	0.309105	0.267494	0.265142	0.286417	0.258886	0.318132	0.255677	0.246558	0.306984	0.253141	0.22591	0.253808	0.300426	0.303212	0.295435	0.266141	0.225512	0.209282	0.255214
s249	0.151026	0.236509	0.379332	0.273965	0.320419	0.200321	0.19499	0.359514	0.195436	0.365055	0.187829	0.197803	0.236414	0.344356	0.210562	0.202128	0.271999	0.217744	0.267843	0.264416	0.206249	0.262276	0.227458	0.260188	0.254609	0.214831	0.254426	0.252063	0.253139	0.196286	0.193688	0.203074	0.315071	0.277376	0.187528	0.341521	0.172431
s251	0.251803	0.290693	0.258647	0.242017	0.278526	0.288254	0.28292	0.260652	0.277583	0.249408	0.27361	0.210901	0.249688	0.231993	0.272611	0.297347	0.25409	0.283099	0.259392	0.244597	0.279688	0.231885	0.299541	0.242753	0.232634	0.287405	0.237052	0.229057	0.241843	0.294075	0.293996	0.280349	0.250093	0.211928	0.20487	0.247949	0.182615	0.186876
s252	0.245405	0.284239	0.309569	0.287057	0.306684	0.27677	0.273198	0.305013	0.267612	0.304008	0.262089	0.225483	0.258673	0.282028	0.278302	0.281642	0.287022	0.280473	0.278283	0.265645	0.273241	0.262613	0.294344	0.25357	0.250557	0.277151	0.272933	0.252222	0.265186	0.266296	0.269689	0.267805	0.289871	0.238707	0.225825	0.295172	0.203419	0.170725	0.191452
s272	0.299062	0.1747	0.338249	0.217359	0.170864	0.310245	0.301584	0.337296	0.305229	0.334274	0.299491	0.252867	0.305142	0.296917	0.32093	0.328024	0.320444	0.335403	0.32818	0.313371	0.316874	0.306032	0.333273	0.292068	0.285575	0.33213	0.302995	0.279811	0.297669	0.312868	0.315204	0.313733	0.314564	0.265803	0.290304	0.322729	0.301615	0.278458	0.263412	0.30057
s274	0.174845	0.20642	0.471204	0.289993	0.342903	0.184036	0.178284	0.434857	0.184975	0.458546	0.169541	0.231692	0.245937	0.43375	0.217863	0.204948	0.325047	0.219375	0.31235	0.309667	0.216357	0.299126	0.22961	0.28792	0.28556	0.217412	0.299585	0.316075	0.295746	0.183481	0.186767	0.189143	0.358185	0.329004	0.280094	0.419891	0.292039	0.18428	0.282255	0.266182	0.282908
s275	0.231909	0.167136	0.499307	0.198488	0.253319	0.229072	0.223524	0.458826	0.229311	0.487972	0.218537	0.267484	0.287623	0.447261	0.264223	0.257381	0.362645	0.264251	0.353484	0.351289	0.260375	0.35022	0.271185	0.327347	0.325196	0.257558	0.343766	0.342539	0.339339	0.234772	0.235105	0.242298	0.404105	0.358228	0.32557	0.440225	0.34313	0.236814	0.314521	0.310737	0.202147	0.200346
s279	0.436781	0.433611	0.13632	0.307727	0.296708	0.465007	0.457746	0.09113	0.452363	0.119371	0.455052	0.284385	0.349305	0.10178	0.444791	0.474767	0.290681	0.450755	0.290242	0.280513	0.43747	0.270711	0.473338	0.279451	0.263035	0.457732	0.280192	0.261388	0.272564	0.494014	0.497344	0.465615	0.248968	0.233574	0.290137	0.0826963	0.270969	0.382751	0.270652	0.319228	0.34656	0.471668	0.482708
s283	0.251111	0.204087	0.350961	0.214553	0.274941	0.258001	0.25331	0.332963	0.258053	0.336658	0.244534	0.243662	0.268237	0.302192	0.278992	0.276152	0.304337	0.278724	0.297553	0.2911	0.278404	0.283205	0.294906	0.26795	0.268635	0.280759	0.285367	0.271024	0.280528	0.262092	0.259986	0.265355	0.32237	0.265098	0.263832	0.318129	0.281334	0.241319	0.256316	0.269479	0.246014	0.238704	0.199684	0.345992
s286	0.32089	0.28095	0.254283	0.263161	0.253478	0.335765	0.327319	0.254845	0.324005	0.254453	0.324024	0.246857	0.276219	0.245891	0.331674	0.349323	0.277657	0.341226	0.285939	0.264676	0.33014	0.271019	0.354355	0.253705	0.255534	0.34471	0.268584	0.254653	0.267055	0.339577	0.334251	0.330262	0.255586	0.231015	0.262772	0.259995	0.263065	0.287445	0.24791	0.271914	0.276673	0.317203	0.311523	0.273791	0.255594
s287	0.458918	0.434425	0.127209	0.306788	0.272705	0.483842	0.479319	0.108745	0.470859	0.128836	0.470839	0.297062	0.34897	0.11803	0.45714	0.485144	0.286162	0.466884	0.300294	0.269042	0.452	0.275841	0.481481	0.262214	0.263291	0.477133	0.282718	0.264698	0.268027	0.497229	0.501963	0.471094	0.245444	0.236719	0.296876	0.113015	0.282208	0.384168	0.269923	0.32408	0.341679	0.473737	0.502256	0.122137	0.347661	0.262516
s288	0.227062	0.167662	0.492017	0.249344	0.292521	0.22865	0.22287	0.461858	0.227826	0.48121	0.22072	0.264227	0.290333	0.460464	0.262438	0.255082	0.360881	0.261613	0.35675	0.35253	0.259479	0.348034	0.272711	0.323196	0.331611	0.258644	0.342038	0.342236	0.338227	0.229904	0.222788	0.23345	0.398069	0.358625	0.328118	0.454572	0.34262	0.235832	0.321448	0.313003	0.234332	0.197418	0.135594	0.493829	0.205081	0.329239	0.499966
s289	0.291303	0.187277	0.333701	0.260525	0.249622	0.30616	0.289057	0.324786	0.292566	0.335725	0.286118	0.259981	0.285946	0.320209	0.314257	0.323909	0.31642	0.318532	0.315191	0.297431	0.309513	0.302329	0.337633	0.282473	0.283807	0.325289	0.299757	0.290348	0.293844	0.301241	0.301264	0.298881	0.302309	0.283372	0.291868	0.322635	0.294419	0.268964	0.269974	0.294163	0.216996	0.277943	0.235784	0.349459	0.242234	0.258686	0.338795	0.250911
s290	0.306764	0.232642	0.268978	0.219576	0.208714	0.316142	0.314705	0.262922	0.312856	0.266759	0.302794	0.251243	0.28296	0.260748	0.327865	0.342356	0.288768	0.336387	0.297158	0.272799	0.328075	0.273428	0.355558	0.260063	0.260978	0.337953	0.282053	0.273705	0.26947	0.325121	0.323608	0.317374	0.261141	0.248498	0.27703	0.281912	0.279268	0.284987	0.25229	0.276744	0.206515	0.290025	0.236806	0.285231	0.239092	0.24988	0.272064	0.245906	0.229173
s309	0.267335	0.267053	0.250155	0.231716	0.249455	0.291089	0.284422	0.244061	0.277278	0.238198	0.273418	0.206202	0.252467	0.219803	0.284249	0.30432	0.242221	0.297555	0.256026	0.24193	0.288286	0.234768	0.307719	0.231298	0.222576	0.298039	0.237472	0.222583	0.235128	0.295521	0.292007	0.285988	0.246639	0.206046	0.22794	0.238311	0.236259	0.252069	0.213697	0.24383	0.252088	0.275459	0.285569	0.257192	0.234561	0.221194	0.256172	0.293502	0.245749
s316	0.320884	0.223995	0.306127	0.241302	0.216914	0.328688	0.321142	0.295723	0.321964	0.306071	0.308638	0.264745	0.299865	0.295903	0.342505	0.349012	0.309492	0.342021	0.31968	0.301261	0.332317	0.296148	0.354864	0.287081	0.28287	0.336794	0.305187	0.294287	0.296635	0.331142	0.334335	0.329427	0.294622	0.281743	0.297844	0.310842	0.304588	0.299452	0.274262	0.297973	0.2183	0.296328	0.243431	0.32479	0.255028	0.265304	0.322419	0.236088	0.219836
s317	0.301163	0.23686	0.305668	0.166387	0.187162	0.307812	0.301997	0.296079	0.302852	0.306577	0.290761	0.271387	0.283789	0.290021	0.328601	0.329714	0.300465	0.328725	0.308307	0.285401	0.324521	0.292435	0.340821	0.276613	0.276594	0.330121	0.296341	0.285234	0.28864	0.310359	0.311309	0.311478	0.287605	0.258706	0.281873	0.312595	0.295298	0.284166	0.268512	0.292621	0.239513	0.285313	0.195284	0.325191	0.208491	0.24722	0.307905	0.23348	0.244194
s324	0.238847	0.17184	0.496803	0.226062	0.278744	0.246736	0.240685	0.465277	0.237418	0.476015	0.231745	0.271707	0.298531	0.442429	0.273646	0.269086	0.370384	0.281458	0.359847	0.364281	0.270265	0.353298	0.287051	0.339228	0.335305	0.280822	0.342175	0.345001	0.348221	0.24045	0.239608	0.249357	0.410737	0.354788	0.326644	0.439752	0.347599	0.249875	0.319418	0.317691	0.216085	0.213442	0.115807	0.489004	0.20813	0.331743	0.501877	0.118831	0.240332
s328	0.30352	0.280189	0.217084	0.228291	0.200087	0.312759	0.311158	0.220332	0.311963	0.226788	0.294751	0.230889	0.251486	0.222789	0.324111	0.336543	0.264773	0.32603	0.264713	0.248881	0.32819	0.241561	0.349935	0.231934	0.236092	0.33046	0.253104	0.242606	0.233694	0.322779	0.328388	0.313111	0.225777	0.20792	0.250486	0.235745	0.247565	0.27688	0.240851	0.247852	0.239472	0.235393	0.312224	0.245198	0.255153	0.221302	0.218208	0.310268	0.271129
s335	0.14931	0.199263	0.466303	0.278415	0.348503	0.145727	0.145901	0.43018	0.140393	0.449962	0.142551	0.206747	0.217417	0.423746	0.19077	0.184991	0.309269	0.19117	0.293884	0.287209	0.18847	0.283476	0.204359	0.26464	0.274014	0.191641	0.279206	0.294736	0.276277	0.143794	0.143008	0.149639	0.346589	0.310989	0.254369	0.416638	0.266578	0.156932	0.259866	0.240849	0.285183	0.147186	0.193361	0.465013	0.22336	0.308928	0.474658	0.192615	0.263438
s336	0.172274	0.214298	0.474758	0.29474	0.360244	0.145408	0.147361	0.433239	0.158348	0.464593	0.151189	0.225311	0.228947	0.435336	0.206732	0.199341	0.323906	0.212103	0.31044	0.304961	0.209334	0.302024	0.218369	0.280916	0.281761	0.204129	0.296353	0.308026	0.288955	0.140939	0.135159	0.148728	0.362724	0.333801	0.269266	0.426268	0.291057	0.176969	0.277425	0.254826	0.297275	0.164137	0.208088	0.471214	0.244096	0.321458	0.476301	0.200321	0.27887
s337	0.18297	0.227364	0.496728	0.317315	0.378923	0.183278	0.180672	0.45983	0.176002	0.484127	0.181605	0.242994	0.253709	0.450086	0.227736	0.213653	0.34385	0.233298	0.327364	0.325847	0.217512	0.318357	0.23642	0.293691	0.305064	0.224413	0.309678	0.328127	0.310758	0.182029	0.173958	0.189133	0.376658	0.340235	0.282725	0.446843	0.296533	0.183682	0.284196	0.272161	0.320337	0.182109	0.233751	0.493765	0.266596	0.341178	0.505473	0.22949	0.301883
s338	0.185295	0.230131	0.487193	0.308231	0.367651	0.18329	0.177442	0.447821	0.171329	0.47393	0.170827	0.238819	0.251931	0.435011	0.226547	0.219073	0.338315	0.233808	0.332721	0.324757	0.225635	0.316467	0.243355	0.293019	0.304118	0.229534	0.311659	0.321788	0.301599	0.180439	0.171827	0.185501	0.373897	0.33735	0.286252	0.434657	0.303328	0.190908	0.289579	0.271577	0.309252	0.181365	0.2296	0.477831	0.254194	0.324571	0.491885	0.223181	0.290566
s339	0.186458	0.23236	0.488636	0.310314	0.37607	0.176166	0.168148	0.450481	0.161598	0.4816	0.170298	0.235104	0.246388	0.451463	0.228487	0.220604	0.343191	0.230388	0.329441	0.324512	0.224633	0.315525	0.239456	0.302178	0.306887	0.229272	0.308324	0.329477	0.310577	0.173514	0.167974	0.173335	0.379857	0.342696	0.289736	0.447031	0.302727	0.190851	0.284176	0.273813	0.314725	0.180257	0.224691	0.487872	0.255557	0.334087	0.495975	0.221825	0.300068
s340	0.201587	0.226063	0.257725	0.213321	0.248716	0.21952	0.210583	0.244294	0.202575	0.24279	0.207461	0.17987	0.221174	0.218734	0.211421	0.211281	0.223935	0.208757	0.213397	0.215635	0.206662	0.200214	0.219756	0.212033	0.202872	0.209593	0.205076	0.19446	0.203053	0.22867	0.234859	0.229727	0.244118	0.195441	0.211713	0.219818	0.203827	0.195147	0.193239	0.226102	0.229209	0.207749	0.231011	0.254603	0.209993	0.230619	0.271802	0.225311	0.246435
s341	0.241452	0.264038	0.404023	0.309657	0.361365	0.255581	0.25163	0.374743	0.253954	0.394102	0.241037	0.265579	0.288723	0.372246	0.247142	0.243911	0.315484	0.249891	0.310852	0.29793	0.247757	0.297033	0.260804	0.281888	0.280649	0.248581	0.298574	0.295365	0.297153	0.253722	0.26172	0.258854	0.351459	0.326086	0.30043	0.362556	0.305208	0.239203	0.29263	0.29223	0.317985	0.232927	0.267036	0.406315	0.277464	0.328516	0.408419	0.264438	0.315538
s342	0.234439	0.259477	0.397206	0.307616	0.356877	0.251271	0.246036	0.363409	0.248071	0.38277	0.233547	0.254162	0.279206	0.361109	0.242102	0.243174	0.308207	0.243447	0.300321	0.288865	0.24214	0.290333	0.257564	0.274319	0.272768	0.241102	0.289309	0.295865	0.286014	0.246108	0.250856	0.249046	0.347985	0.311341	0.293968	0.355325	0.301444	0.232796	0.282312	0.285817	0.315635	0.230177	0.263993	0.390562	0.27259	0.322196	0.403569	0.253354	0.306704
s343	0.206752	0.25578	0.345059	0.269882	0.319611	0.247538	0.236261	0.323162	0.234101	0.333441	0.231737	0.217584	0.261774	0.303073	0.229911	0.229669	0.272087	0.234617	0.265128	0.264447	0.222344	0.251183	0.247581	0.257656	0.243368	0.23189	0.253773	0.250766	0.256969	0.246064	0.255744	0.239907	0.305531	0.257684	0.245839	0.304329	0.261446	0.211198	0.247871	0.257661	0.279479	0.231145	0.256671	0.328197	0.24769	0.287642	0.351575	0.257567	0.289308
s344	0.233108	0.259686	0.39839	0.302546	0.355616	0.249742	0.249252	0.364142	0.24731	0.390267	0.238171	0.26762	0.282661	0.37387	0.2428	0.238623	0.309602	0.242856	0.301152	0.292579	0.237646	0.287272	0.251097	0.274951	0.271827	0.239879	0.290835	0.292047	0.291128	0.248568	0.254914	0.256707	0.344328	0.32604	0.29729	0.362118	0.302859	0.240882	0.288313	0.292725	0.315176	0.22741	0.261269	0.404645	0.271207	0.323998	0.406158	0.258829	0.306057
s345	0.233277	0.257458	0.394799	0.298228	0.352505	0.247831	0.24419	0.359059	0.243386	0.377954	0.23606	0.250114	0.281193	0.350959	0.23684	0.232726	0.299594	0.23456	0.296827	0.285767	0.237376	0.283765	0.24729	0.271696	0.266266	0.235653	0.281629	0.282574	0.283114	0.248454	0.253374	0.254237	0.339474	0.30686	0.290043	0.343838	0.289351	0.225731	0.273498	0.278396	0.309928	0.224451	0.261172	0.389468	0.268184	0.312524	0.39607	0.259501	0.305221
s346	0.22356	0.253923	0.390167	0.290628	0.343826	0.242369	0.239412	0.359127	0.237411	0.38089	0.228367	0.256086	0.27369	0.361601	0.230707	0.22973	0.293997	0.230556	0.287726	0.27903	0.231437	0.279595	0.243042	0.266745	0.264169	0.234449	0.281353	0.282712	0.279493	0.239861	0.24933	0.244616	0.340709	0.313184	0.291442	0.359806	0.294535	0.230675	0.283961	0.277183	0.302756	0.21985	0.250904	0.390008	0.262023	0.311533	0.399223	0.248355	0.300429
s347	0.234401	0.258558	0.400572	0.302985	0.354777	0.250781	0.248268	0.365144	0.24604	0.389277	0.234319	0.26481	0.281045	0.371417	0.242645	0.236204	0.303506	0.234076	0.301922	0.291032	0.234541	0.287346	0.247025	0.275567	0.268155	0.237148	0.290177	0.299944	0.288086	0.247198	0.25571	0.253111	0.348944	0.325703	0.300982	0.364067	0.306027	0.23586	0.294631	0.289063	0.309665	0.227581	0.25975	0.405897	0.272157	0.32167	0.406683	0.255214	0.309302
s348	0.174734	0.240067	0.507783	0.328051	0.392466	0.190185	0.192828	0.468964	0.191238	0.495764	0.180577	0.252391	0.258037	0.465427	0.215361	0.207923	0.33599	0.217339	0.326921	0.317613	0.213721	0.31164	0.233087	0.292572	0.308031	0.212854	0.311689	0.327114	0.302668	0.187754	0.178272	0.195599	0.384302	0.350816	0.280684	0.462187	0.29998	0.173459	0.292256	0.260155	0.327909	0.187145	0.240004	0.512152	0.271553	0.348151	0.510186	0.228406	0.303153
s349	0.16546	0.233702	0.508535	0.323821	0.389487	0.194995	0.187707	0.465006	0.188812	0.492713	0.175154	0.251317	0.254986	0.47316	0.210921	0.202555	0.330612	0.21634	0.322504	0.313901	0.210839	0.310653	0.225486	0.288911	0.299936	0.212161	0.314507	0.32428	0.302753	0.187915	0.174068	0.195963	0.378684	0.355779	0.271226	0.453548	0.292004	0.171012	0.276016	0.255042	0.331674	0.185455	0.239637	0.505782	0.268369	0.34711	0.508632	0.234594	0.305703
s356	0.21894	0.257065	0.247041	0.248128	0.261396	0.248246	0.243026	0.238479	0.242022	0.243033	0.23147	0.200217	0.229943	0.230949	0.25465	0.255886	0.237814	0.25921	0.241314	0.220608	0.251406	0.228103	0.277472	0.217515	0.213708	0.259013	0.23017	0.220062	0.225577	0.249971	0.23811	0.250185	0.230304	0.207758	0.207882	0.244397	0.213926	0.200221	0.209666	0.218611	0.265697	0.242032	0.289005	0.262705	0.243554	0.239508	0.253107	0.281136	0.249364
s358	0.163349	0.234255	0.44445	0.30264	0.358511	0.209171	0.203633	0.407127	0.204038	0.431975	0.194291	0.224419	0.259601	0.404228	0.199727	0.182817	0.302909	0.20985	0.291872	0.283194	0.197314	0.282962	0.210071	0.261715	0.266285	0.201064	0.276231	0.27665	0.268961	0.203993	0.203931	0.207759	0.355952	0.30556	0.261739	0.395671	0.271591	0.174937	0.279315	0.253886	0.303547	0.182597	0.229788	0.441192	0.262761	0.317666	0.452114	0.230094	0.291631
s362	0.269978	0.306099	0.2689	0.281358	0.294492	0.301051	0.296922	0.255055	0.291469	0.258438	0.290538	0.2217	0.276297	0.245021	0.268619	0.271434	0.252926	0.274927	0.251792	0.229874	0.270342	0.237987	0.282306	0.236305	0.216247	0.273135	0.238449	0.228124	0.236695	0.306863	0.306415	0.303948	0.269897	0.230701	0.249556	0.259537	0.245256	0.252814	0.23043	0.261595	0.294695	0.291661	0.332405	0.278694	0.277099	0.260334	0.273098	0.32864	0.289166
s363	0.195674	0.25759	0.470604	0.317064	0.387259	0.219992	0.218085	0.431518	0.220056	0.450122	0.205595	0.254637	0.274255	0.417003	0.193313	0.179393	0.296726	0.195627	0.286354	0.281441	0.186687	0.273122	0.203501	0.260366	0.261003	0.188473	0.289672	0.289162	0.273134	0.218243	0.215996	0.226863	0.372782	0.340608	0.287153	0.413293	0.29447	0.199574	0.275289	0.265879	0.329222	0.204779	0.254685	0.456282	0.280229	0.339377	0.471662	0.254046	0.314426
s366	0.184238	0.251682	0.487668	0.3248	0.389085	0.212056	0.211135	0.44659	0.210573	0.468927	0.198632	0.2523	0.270988	0.431823	0.180147	0.164816	0.288551	0.189344	0.280199	0.271452	0.175376	0.277031	0.194261	0.253642	0.253072	0.182849	0.280015	0.282456	0.270796	0.206924	0.205714	0.216379	0.384573	0.341672	0.293941	0.43221	0.296644	0.192675	0.28299	0.268941	0.326067	0.199643	0.247515	0.476991	0.271927	0.33869	0.490568	0.245153	0.317318
s367	0.233769	0.277694	0.338953	0.285876	0.323709	0.264637	0.257939	0.333879	0.260385	0.330724	0.25289	0.224162	0.27828	0.299148	0.229481	0.22783	0.2662	0.230796	0.257429	0.253496	0.227567	0.248014	0.247923	0.239675	0.234482	0.230618	0.249619	0.235398	0.258925	0.258295	0.267867	0.264115	0.302972	0.24453	0.264244	0.307414	0.259324	0.222818	0.237908	0.255961	0.294587	0.250611	0.292789	0.34418	0.267281	0.288448	0.351657	0.293286	0.295663
s368	0.189085	0.253773	0.429185	0.300908	0.361391	0.222558	0.218352	0.400141	0.219079	0.413296	0.212137	0.226372	0.267341	0.377227	0.19518	0.183749	0.289846	0.208068	0.276963	0.273252	0.194362	0.271052	0.216469	0.260323	0.257174	0.208244	0.263819	0.258345	0.268158	0.215839	0.218638	0.222246	0.354415	0.296786	0.254887	0.374805	0.271497	0.189719	0.265151	0.261886	0.308822	0.207265	0.258768	0.40958	0.26699	0.320319	0.42619	0.253765	0.299705
s369	0.198199	0.259668	0.426686	0.307376	0.367753	0.236011	0.233805	0.398558	0.227406	0.404365	0.217188	0.231069	0.268393	0.373972	0.202463	0.194524	0.291907	0.219676	0.27966	0.27858	0.209893	0.272256	0.224664	0.260891	0.264421	0.214407	0.265927	0.268429	0.264379	0.234668	0.229627	0.233344	0.346396	0.307959	0.267604	0.379853	0.278699	0.199994	0.268557	0.2582	0.307629	0.220856	0.265485	0.413982	0.273567	0.32201	0.43273	0.269287	0.30962
s390	0.169171	0.208945	0.286794	0.213386	0.265244	0.198814	0.191763	0.279805	0.177863	0.262492	0.17484	0.177102	0.20548	0.233243	0.164424	0.159358	0.202323	0.174595	0.199915	0.194732	0.16275	0.192692	0.176513	0.196814	0.182872	0.174069	0.188034	0.18517	0.188167	0.198812	0.196029	0.198394	0.250871	0.195955	0.1933	0.243218	0.203556	0.167822	0.169339	0.19813	0.231497	0.183539	0.224063	0.279199	0.194282	0.223047	0.284729	0.22988	0.235635
s392	0.194032	0.251443	0.478752	0.327871	0.385564	0.224278	0.214876	0.440819	0.212322	0.463135	0.2056	0.257289	0.273413	0.44065	0.190686	0.174481	0.298253	0.194347	0.281062	0.279915	0.177789	0.27982	0.206784	0.256549	0.26157	0.192861	0.28503	0.287329	0.281531	0.213408	0.213536	0.221249	0.378734	0.352958	0.291213	0.431823	0.303599	0.193308	0.291945	0.276968	0.326654	0.202879	0.252275	0.4766	0.276701	0.340635	0.482099	0.248553	0.314034
s394	0.24176	0.263813	0.383232	0.303224	0.345518	0.253787	0.248628	0.351538	0.250361	0.379754	0.240273	0.256531	0.275848	0.354782	0.2568	0.247317	0.309456	0.25831	0.306019	0.288975	0.252712	0.291857	0.268222	0.277331	0.275842	0.253676	0.294071	0.294874	0.287929	0.257719	0.258086	0.256353	0.329986	0.319921	0.294307	0.347418	0.294854	0.238531	0.281301	0.286609	0.31373	0.235197	0.264258	0.383904	0.270992	0.31182	0.387975	0.261289	0.303831
s396	0.242339	0.25259	0.38193	0.285758	0.336918	0.252933	0.247971	0.345965	0.246174	0.374331	0.240707	0.257422	0.281932	0.345585	0.248675	0.246067	0.303664	0.25932	0.301339	0.28609	0.248152	0.28982	0.263148	0.27247	0.270715	0.2508	0.291257	0.288968	0.279577	0.255568	0.25501	0.255187	0.329099	0.303115	0.295667	0.344842	0.298317	0.238078	0.280648	0.284672	0.308147	0.232348	0.255874	0.376438	0.264974	0.308813	0.384162	0.256964	0.296913
s397	0.218387	0.249292	0.33963	0.270936	0.300859	0.23643	0.230973	0.315804	0.237779	0.336452	0.224328	0.224531	0.266927	0.308954	0.236279	0.230033	0.281883	0.237405	0.276074	0.262308	0.234483	0.258823	0.242758	0.252598	0.245275	0.231108	0.267708	0.261866	0.259154	0.241734	0.245467	0.241964	0.30814	0.288532	0.265027	0.301937	0.262138	0.216977	0.255988	0.263114	0.277878	0.216999	0.247902	0.340759	0.252798	0.282315	0.343483	0.249739	0.27968
s406	0.318099	0.321316	0.244917	0.268798	0.274258	0.340138	0.33478	0.241434	0.332919	0.236543	0.323808	0.24683	0.282045	0.226059	0.324909	0.327801	0.27034	0.327855	0.274433	0.249637	0.327443	0.252946	0.348846	0.238876	0.238878	0.333931	0.265603	0.242862	0.262046	0.339838	0.340162	0.338048	0.261477	0.230552	0.261846	0.241038	0.267107	0.284937	0.241236	0.27581	0.299511	0.324854	0.346612	0.259108	0.281357	0.25505	0.251348	0.35743	0.295319
s409	0.300612	0.284005	0.273756	0.254863	0.264026	0.310779	0.304364	0.265942	0.304459	0.268607	0.289742	0.237413	0.274261	0.249152	0.311013	0.324651	0.279753	0.32412	0.285497	0.26502	0.315851	0.265807	0.340534	0.248575	0.253382	0.328384	0.267759	0.254896	0.264709	0.320083	0.310298	0.305384	0.265093	0.230617	0.255201	0.26521	0.272088	0.268883	0.240887	0.269643	0.278477	0.287156	0.29939	0.282002	0.246376	0.24588	0.276325	0.297617	0.26783
s415	0.300519	0.293421	0.264459	0.273936	0.293193	0.308623	0.30443	0.255034	0.300756	0.264262	0.293885	0.233149	0.277075	0.241021	0.304742	0.304614	0.269217	0.301874	0.275455	0.251315	0.298573	0.256274	0.319273	0.241892	0.237741	0.310411	0.260923	0.246552	0.260733	0.315476	0.313958	0.31431	0.265124	0.228586	0.263415	0.256677	0.261434	0.261424	0.235556	0.279105	0.295939	0.293626	0.314063	0.275504	0.269646	0.264075	0.274737	0.313393	0.286568
s421	0.189375	0.236172	0.444352	0.299422	0.355011	0.199328	0.202346	0.41045	0.201732	0.422331	0.185898	0.233789	0.249179	0.380398	0.175226	0.165788	0.284386	0.177231	0.272634	0.262366	0.178505	0.26151	0.185997	0.241673	0.240567	0.175507	0.2614	0.270632	0.25951	0.203716	0.201207	0.207583	0.351419	0.31015	0.269363	0.390527	0.281498	0.186941	0.256387	0.25234	0.298947	0.192608	0.233705	0.429969	0.25293	0.316958	0.453283	0.231529	0.291173
s423	0.167223	0.216357	0.461576	0.29051	0.350516	0.177532	0.171416	0.421664	0.17342	0.44182	0.156225	0.218338	0.240013	0.403125	0.199494	0.189073	0.310029	0.205167	0.297831	0.289123	0.205241	0.284068	0.214916	0.268175	0.269245	0.19684	0.291817	0.293957	0.27781	0.171908	0.169455	0.183448	0.350987	0.304072	0.255375	0.403986	0.270688	0.171068	0.254805	0.243844	0.291727	0.168669	0.217265	0.448873	0.239146	0.313107	0.461219	0.212603	0.282714
s435	0.275978	0.279281	0.299678	0.273356	0.29003	0.285854	0.284794	0.284229	0.275394	0.310565	0.266562	0.250299	0.287713	0.273168	0.266583	0.265147	0.276403	0.276454	0.281966	0.257571	0.268062	0.269473	0.285865	0.243877	0.249941	0.273932	0.28572	0.257147	0.270307	0.271871	0.280735	0.275612	0.312576	0.259629	0.280241	0.275302	0.27575	0.255507	0.249528	0.273443	0.299845	0.257253	0.274253	0.301164	0.277565	0.281349	0.30647	0.281486	0.309157
s437	0.221861	0.253689	0.390742	0.291987	0.343023	0.244575	0.233797	0.357268	0.234886	0.37921	0.227684	0.241099	0.275816	0.34491	0.235742	0.230476	0.300699	0.241713	0.29604	0.281131	0.233649	0.284035	0.252263	0.266655	0.267702	0.236449	0.285654	0.272553	0.27966	0.237346	0.237713	0.240556	0.342455	0.298132	0.286005	0.340592	0.289529	0.222812	0.272389	0.276348	0.305671	0.222751	0.251408	0.385506	0.261233	0.306547	0.39618	0.249995	0.299494
s462	0.205841	0.2393	0.217899	0.191975	0.226582	0.237791	0.228177	0.228867	0.218988	0.203553	0.219273	0.1609	0.220979	0.199567	0.229203	0.25598	0.212585	0.237306	0.213825	0.212514	0.236139	0.186904	0.252273	0.222892	0.189404	0.245003	0.192199	0.187453	0.191505	0.245585	0.256417	0.23607	0.207325	0.17615	0.189302	0.219421	0.191245	0.202638	0.184015	0.204941	0.206995	0.192596	0.261182	0.229479	0.206427	0.188994	0.229846	0.269041	0.220579
s483	0.195458	0.237031	0.434391	0.301323	0.355772	0.213325	0.207962	0.397951	0.21294	0.414211	0.201967	0.23866	0.257277	0.380702	0.206092	0.193714	0.297721	0.210278	0.288419	0.27678	0.19969	0.274832	0.218692	0.262079	0.258848	0.202025	0.275778	0.28488	0.267537	0.212744	0.212788	0.217465	0.350853	0.299533	0.271526	0.380128	0.282223	0.196635	0.255005	0.259496	0.304575	0.1982	0.244187	0.422583	0.262211	0.323582	0.441458	0.239863	0.29186
s484	0.313252	0.325373	0.226091	0.265985	0.273431	0.34279	0.333445	0.225004	0.327525	0.21982	0.329737	0.230327	0.281131	0.210116	0.324294	0.339371	0.262872	0.333223	0.268189	0.25063	0.322047	0.247438	0.347531	0.24226	0.234418	0.34352	0.255088	0.226896	0.243949	0.34157	0.348987	0.333267	0.249065	0.206165	0.257973	0.221487	0.249644	0.27436	0.232328	0.268004	0.291671	0.326574	0.35768	0.235784	0.282524	0.244544	0.234502	0.361125	0.294005
s486	0.177681	0.233533	0.449094	0.300664	0.35946	0.205915	0.199852	0.409455	0.203744	0.432588	0.197411	0.23378	0.258084	0.399968	0.195477	0.183971	0.302221	0.202818	0.290905	0.28636	0.196194	0.279508	0.208139	0.263424	0.259361	0.19921	0.282648	0.285854	0.272916	0.205955	0.20271	0.212337	0.358243	0.316712	0.27096	0.39458	0.279793	0.18789	0.27172	0.254392	0.299504	0.184139	0.229432	0.441091	0.256323	0.322331	0.455749	0.229595	0.289783
s494	0.245336	0.271953	0.267556	0.264246	0.273776	0.267616	0.268606	0.259311	0.261762	0.260902	0.252389	0.213538	0.248762	0.241436	0.269162	0.273669	0.256912	0.27589	0.257215	0.235104	0.269668	0.239997	0.289605	0.228499	0.227339	0.275946	0.243767	0.234233	0.239919	0.27275	0.260484	0.271595	0.248404	0.227782	0.231832	0.266576	0.228674	0.216622	0.216864	0.232266	0.279564	0.260201	0.30504	0.273363	0.25686	0.250715	0.272722	0.304669	0.270016
s495	0.241394	0.272792	0.260165	0.261674	0.273716	0.268956	0.265284	0.253315	0.263426	0.254342	0.256798	0.221044	0.242451	0.246756	0.27512	0.276947	0.257464	0.275196	0.256043	0.237381	0.276996	0.239336	0.29522	0.228358	0.23266	0.280332	0.247296	0.2381	0.239543	0.269711	0.271708	0.272053	0.249032	0.224611	0.204345	0.257545	0.179745	0.167424	0.172728	0.179344	0.279588	0.264654	0.307333	0.279195	0.256039	0.246773	0.264552	0.303704	0.271319
s496	0.285924	0.302962	0.285786	0.288527	0.302675	0.308734	0.3042	0.277382	0.293383	0.281877	0.289502	0.240905	0.265046	0.26031	0.302093	0.311056	0.28264	0.314972	0.278721	0.25762	0.302143	0.269997	0.325072	0.246337	0.253336	0.314816	0.266668	0.25559	0.265732	0.310935	0.304375	0.302582	0.270096	0.232568	0.244948	0.27488	0.243179	0.231956	0.216026	0.220187	0.309917	0.296061	0.339274	0.30123	0.290165	0.272734	0.296153	0.335884	0.293378
s497	0.37117	0.368516	0.209589	0.295177	0.279666	0.404917	0.398706	0.215477	0.386489	0.212663	0.38516	0.261757	0.300106	0.210261	0.367731	0.401069	0.267578	0.393131	0.284221	0.25249	0.386343	0.268038	0.408985	0.244281	0.253299	0.396548	0.262443	0.248346	0.261357	0.411856	0.412466	0.388796	0.242644	0.21853	0.248451	0.23327	0.249011	0.302232	0.228718	0.251234	0.309754	0.392722	0.42198	0.238953	0.321113	0.252967	0.216658	0.426071	0.310188
s498	0.263353	0.303068	0.278998	0.27114	0.286637	0.297844	0.295662	0.266516	0.285152	0.269323	0.281176	0.228424	0.271678	0.249027	0.29015	0.301725	0.271693	0.307847	0.266069	0.254023	0.289759	0.252091	0.316019	0.238505	0.245691	0.306146	0.257431	0.241861	0.256417	0.300692	0.298166	0.291385	0.267794	0.232143	0.222621	0.268483	0.234799	0.227251	0.22451	0.247907	0.296644	0.283808	0.328579	0.286899	0.271962	0.262707	0.281896	0.327052	0.285337
s511	0.307389	0.324999	0.275383	0.274594	0.284912	0.328774	0.331078	0.265176	0.323097	0.277608	0.318129	0.244286	0.287575	0.256727	0.285892	0.290005	0.265788	0.290716	0.266485	0.248922	0.299261	0.26062	0.310746	0.23324	0.233561	0.285555	0.251051	0.246174	0.250497	0.338161	0.339789	0.325992	0.279763	0.247091	0.266213	0.270856	0.272249	0.275551	0.24893	0.284419	0.304545	0.322998	0.362479	0.285445	0.299518	0.278419	0.282206	0.361733	0.304405
[truncated: 51 more columns]

## Sheet: Table S8
Table S8.Linkage Disequilibrium decay.
#Dist	Mean_r^2	Mean_D'	Sum_r^2	Sum_D'	NumberPairs
100	0.0559957	NA	546367	NA	9757306
200	0.0254572	NA	17652	NA	693400
300	0.0233153	NA	11920.2	NA	511258
400	0.0220509	NA	10670.4	NA	483897
500	0.0209365	NA	9779.14	NA	467086
600	0.0201157	NA	7656.09	NA	380603
700	0.020037	NA	7060.82	NA	352390
800	0.0198442	NA	6597.17	NA	332448
900	0.0195565	NA	5850.95	NA	299182
1000	0.0195904	NA	6338.1	NA	323531
1100	0.0192185	NA	5987.71	NA	311559
1200	0.0195704	NA	5991.31	NA	306142
1300	0.0194081	NA	5807.39	NA	299225
1400	0.0198902	NA	5965.1	NA	299901
1500	0.0207417	NA	5799.81	NA	279621
1600	0.0198217	NA	5786.02	NA	291903
1700	0.0201732	NA	5089.66	NA	252298
1800	0.0195871	NA	4584.04	NA	234033
1900	0.0202764	NA	4895.39	NA	241433
2000	0.0202306	NA	4884.85	NA	241458
2100	0.0190335	NA	4244.92	NA	223024
2200	0.01897	NA	4671.96	NA	246282
2300	0.0185796	NA	4531.64	NA	243904
2400	0.019287	NA	4020.1	NA	208436
2500	0.0194371	NA	4620.91	NA	237737
2600	0.0193636	NA	4693.79	NA	242403
2700	0.0190074	NA	4503.94	NA	236957
2800	0.0188692	NA	4378.95	NA	232068
2900	0.0191027	NA	4664.13	NA	244161
3000	0.0184729	NA	4108.82	NA	222424
3100	0.0189316	NA	4166.84	NA	220100
3200	0.0196496	NA	4294.52	NA	218555
3300	0.0185519	NA	4290.17	NA	231252
3400	0.0177827	NA	4122.13	NA	231806
3500	0.0172874	NA	4546.21	NA	262978
3600	0.0181255	NA	3927.6	NA	216689
3700	0.017899	NA	4305.92	NA	240567
3800	0.0179411	NA	4501.26	NA	250891
3900	0.0187289	NA	3907.62	NA	208641
4000	0.019784	NA	4423.05	NA	223567
4100	0.0179159	NA	3853.74	NA	215102
4200	0.0187671	NA	3594.34	NA	191523
4300	0.0181911	NA	4195.42	NA	230631
4400	0.0189223	NA	4170.35	NA	220394
4500	0.0182457	NA	3898.37	NA	213660
4600	0.0191866	NA	3852.08	NA	200769
4700	0.0174275	NA	3965.29	NA	227531
4800	0.0188148	NA	4033.29	NA	214368
4900	0.0179999	NA	4217.46	NA	234305
5000	0.0181523	NA	4139.2	NA	228027
5100	0.0196712	NA	4038.61	NA	205306
5200	0.0175014	NA	3564.89	NA	203692
5300	0.0174223	NA	3287.29	NA	188683
5400	0.0195647	NA	3695.83	NA	188903
5500	0.0183508	NA	3789.76	NA	206517
5600	0.0184864	NA	3574.22	NA	193343
5700	0.0186467	NA	3730.69	NA	200072
5800	0.0189352	NA	3853.98	NA	203536
5900	0.0179957	NA	3675.46	NA	204241
6000	0.0182688	NA	3883.89	NA	212597
6100	0.0181196	NA	3594.45	NA	198373
6200	0.0187702	NA	3557.94	NA	189553
6300	0.0190433	NA	3244.95	NA	170399
6400	0.0174032	NA	3093.76	NA	177770
6500	0.0180196	NA	3832.34	NA	212676
6600	0.0189794	NA	3602.36	NA	189804
6700	0.0186449	NA	3617.27	NA	194008
6800	0.0183705	NA	3609.08	NA	196461
6900	0.0176175	NA	3552.31	NA	201635
7000	0.0181129	NA	3730.82	NA	205976
7100	0.0186315	NA	3876	NA	208035
7200	0.0182439	NA	3502.13	NA	191962
7300	0.0195098	NA	3575.23	NA	183253
7400	0.0180957	NA	3459.03	NA	191152
7500	0.0184579	NA	3778.27	NA	204697
7600	0.0176909	NA	3888.54	NA	219804
7700	0.0176035	NA	3241.41	NA	184135
7800	0.0178536	NA	3521.75	NA	197257
7900	0.0175502	NA	3461.21	NA	197218
8000	0.0180019	NA	3134.71	NA	174132
8100	0.0184049	NA	3368.81	NA	183039
8200	0.0181676	NA	3431.81	NA	188897
8300	0.0179455	NA	3142.34	NA	175105
8400	0.0176823	NA	3467.45	NA	196097
8500	0.0178258	NA	3546.45	NA	198951
8600	0.0168903	NA	3023.4	NA	179002
8700	0.0175622	NA	3647.75	NA	207705
8800	0.0177115	NA	3364.42	NA	189957
8900	0.0179123	NA	3338.66	NA	186389
9000	0.0179831	NA	3352.87	NA	186446
9100	0.0178184	NA	3225.22	NA	181005
9200	0.0176413	NA	3243.25	NA	183844
9300	0.0167635	NA	3413.48	NA	203626
9400	0.0178086	NA	3261.35	NA	183133
9500	0.0183703	NA	3384.71	NA	184249
9600	0.0170432	NA	3382.85	NA	198487
9700	0.0179471	NA	3540.47	NA	197272
9800	0.0168534	NA	3513.48	NA	208473
9900	0.0162237	NA	3205.07	NA	197555
10000	0.018396	NA	3381.98	NA	183843
10100	0.017833	NA	3255.86	NA	182575
10200	0.0177853	NA	3594.89	NA	202127
10300	0.0177901	NA	3503.43	NA	196932
10400	0.0186017	NA	3448.5	NA	185386
10500	0.0180493	NA	3268.02	NA	181061
10600	0.0182212	NA	3230.82	NA	177311
10700	0.0176705	NA	3073.88	NA	173955
10800	0.0180196	NA	3347.42	NA	185766
10900	0.0172715	NA	3283.05	NA	190085
11000	0.0181675	NA	3081.64	NA	169624
11100	0.0182852	NA	3467.63	NA	189641
11200	0.0180755	NA	3384.91	NA	187265
11300	0.0185587	NA	3073.18	NA	165592
11400	0.0179618	NA	3486.67	NA	194116
11500	0.0191593	NA	3228.02	NA	168483
11600	0.0175843	NA	3031.64	NA	172406
11700	0.0170598	NA	2879.15	NA	168768
11800	0.0181616	NA	3286.31	NA	180949
11900	0.0171606	NA	3307.13	NA	192716
12000	0.0168796	NA	3526.48	NA	208919
12100	0.0175259	NA	3507.2	NA	200115
12200	0.0175658	NA	3226.72	NA	183694
12300	0.0173099	NA	3026.81	NA	174860
12400	0.0177895	NA	3089.77	NA	173685
12500	0.0174055	NA	3099.55	NA	178079
12600	0.017795	NA	3087.62	NA	173510
12700	0.0169963	NA	3220.81	NA	189501
12800	0.0167377	NA	2907.81	NA	173728
12900	0.0168681	NA	3391.48	NA	201059
13000	0.0171914	NA	3529.53	NA	205308
13100	0.0168493	NA	3086.05	NA	183156
13200	0.0184918	NA	3135.54	NA	169564
13300	0.0175326	NA	3447	NA	196605
13400	0.0167393	NA	3257.38	NA	194595
13500	0.0173319	NA	3233.27	NA	186550
13600	0.0176682	NA	3393.29	NA	192056
13700	0.0162465	NA	3168.99	NA	195057
13800	0.0172123	NA	3280.87	NA	190612
13900	0.0174538	NA	3286.13	NA	188276
14000	0.0171099	NA	3387.68	NA	197995
14100	0.0168637	NA	3002.28	NA	178032
14200	0.0174352	NA	3116.89	NA	178770
14300	0.0165479	NA	3033.25	NA	183301
14400	0.0175273	NA	2678.22	NA	152803
14500	0.017045	NA	3085.26	NA	181007
14600	0.0173859	NA	2880.17	NA	165661
14700	0.0177794	NA	2857.68	NA	160730
14800	0.0174498	NA	3106.78	NA	178041
14900	0.0171387	NA	3202.37	NA	186850
15000	0.0175278	NA	2901.63	NA	165544
15100	0.0178471	NA	3075.86	NA	172345
15200	0.017691	NA	2841.3	NA	160607
15300	0.0180137	NA	2829.97	NA	157101
15400	0.0168144	NA	2899.87	NA	172464
15500	0.0180248	NA	3422.62	NA	189884
15600	0.016855	NA	2897.09	NA	171883
15700	0.0165771	NA	2909.71	NA	175526
15800	0.0173903	NA	2753.46	NA	158333
15900	0.0171689	NA	2758.02	NA	160641
16000	0.0184578	NA	3066.8	NA	166152
16100	0.0178663	NA	2916.13	NA	163220
16200	0.0171523	NA	2770.02	NA	161496
16300	0.0178015	NA	3208.73	NA	180250
16400	0.0167074	NA	3102.6	NA	185702
16500	0.016897	NA	2917.45	NA	172661
16600	0.0167631	NA	2717.88	NA	162135
16700	0.0173364	NA	2856.26	NA	164755
16800	0.0164354	NA	2712.72	NA	165054
16900	0.01677	NA	3086.16	NA	184029
17000	0.0172791	NA	3068.39	NA	177578
17100	0.0172831	NA	2840.06	NA	164326
17200	0.0177055	NA	2889.54	NA	163200
17300	0.0176393	NA	2987.02	NA	169339
17400	0.0161386	NA	2721.73	NA	168647
17500	0.0173024	NA	2719.67	NA	157184
17600	0.0171096	NA	2876.31	NA	168111
17700	0.0171992	NA	3113.27	NA	181013
17800	0.0167529	NA	2809.83	NA	167722
17900	0.0173146	NA	2793.03	NA	161311
18000	0.0172248	NA	2683.04	NA	155766
18100	0.0168329	NA	2797.98	NA	166221
18200	0.0180669	NA	2955.42	NA	163582
18300	0.0173974	NA	2708.66	NA	155693
18400	0.0169315	NA	3029.47	NA	178925
18500	0.0169525	NA	2817.45	NA	166197
18600	0.0172524	NA	2960.58	NA	171604
18700	0.0175771	NA	2984.3	NA	169783
18800	0.0170002	NA	3081.16	NA	181242
18900	0.0173062	NA	2752.18	NA	159029
19000	0.0168953	NA	3025.31	NA	179062
19100	0.0173484	NA	2825.37	NA	162860
19200	0.0170189	NA	3060.98	NA	179857
19300	0.0168108	NA	3086.17	NA	183582
19400	0.0183055	NA	2858.81	NA	156172
19500	0.0167924	NA	2674.08	NA	159244
19600	0.0168945	NA	2867.44	NA	169726
19700	0.0168833	NA	3127.72	NA	185255
19800	0.0163519	NA	2469.47	NA	151020
19900	0.0177178	NA	3177.82	NA	179358
20000	0.0166326	NA	3002.87	NA	180541
20100	0.0168906	NA	2925.86	NA	173224
20200	0.0168418	NA	2905.92	NA	172542
20300	0.0167306	NA	2925.6	NA	174865
20400	0.0162426	NA	2951.46	NA	181711
20500	0.0169499	NA	2880.71	NA	169955
20600	0.0172092	NA	2587.3	NA	150344
20700	0.0169136	NA	2556.39	NA	151144
20800	0.0162456	NA	2581.81	NA	158924
20900	0.0168942	NA	2794.43	NA	165408
21000	0.0169168	NA	2973.8	NA	175790
21100	0.01667	NA	2610.36	NA	156590
21200	0.0172615	NA	2788.26	NA	161530
21300	0.0160807	NA	2620.97	NA	162988
21400	0.0166978	NA	2746.48	NA	164482
21500	0.016963	NA	2521.93	NA	148672
21600	0.0173308	NA	2656.01	NA	153254
21700	0.0178314	NA	2674.76	NA	150003
21800	0.0170205	NA	2776.13	NA	163105
21900	0.0163881	NA	2708.08	NA	165246
22000	0.0168137	NA	2288.98	NA	136138
22100	0.0165145	NA	2978.82	NA	180376
22200	0.0160523	NA	2655.51	NA	165429
22300	0.0173006	NA	2708.86	NA	156576
22400	0.0173069	NA	2992.24	NA	172893
22500	0.0169949	NA	2885.03	NA	169759
22600	0.0170902	NA	2880.3	NA	168535
22700	0.0169516	NA	2744.43	NA	161898
22800	0.0175593	NA	2980.1	NA	169716
22900	0.0176893	NA	2834.54	NA	160241
23000	0.0164966	NA	2886.12	NA	174953
23100	0.0168607	NA	2642.77	NA	156741
23200	0.0181903	NA	2905.85	NA	159747
23300	0.0178282	NA	2798.6	NA	156976
23400	0.0170839	NA	2829.46	NA	165622
23500	0.0166368	NA	2515.64	NA	151209
23600	0.0167911	NA	2575.96	NA	153412
23700	0.0170532	NA	2701.12	NA	158394
23800	0.0160589	NA	2811.33	NA	175064
23900	0.0168711	NA	2593.31	NA	153713
24000	0.0167872	NA	2784.48	NA	165869
24100	0.01637	NA	2902.81	NA	177325
24200	0.016562	NA	2630.96	NA	158855
24300	0.0162458	NA	2929.3	NA	180312
24400	0.016836	NA	2615.42	NA	155347
24500	0.0167557	NA	2914.21	NA	173924
24600	0.0164062	NA	2715.22	NA	165500
24700	0.0164752	NA	2857.97	NA	173471
24800	0.0157998	NA	3031.15	NA	191847
24900	0.016664	NA	2661.72	NA	159729
25000	0.0166773	NA	2877.34	NA	172530
25100	0.017138	NA	2315.59	NA	135114
25200	0.017094	NA	2405.85	NA	140743
25300	0.0169192	NA	2441.25	NA	144289
25400	0.0162739	NA	2339.97	NA	143786
25500	0.0161664	NA	2472.49	NA	152940
25600	0.0156858	NA	2409.29	NA	153597
25700	0.0166334	NA	2890.35	NA	173768
25800	0.01628	NA	2530.94	NA	155463
25900	0.0174465	NA	2770.33	NA	158790
26000	0.0175778	NA	2933.31	NA	166876
26100	0.0170114	NA	2749.81	NA	161645
26200	0.016895	NA	2817.05	NA	166738
26300	0.0162504	NA	2777.2	NA	170900
26400	0.0158414	NA	2672.63	NA	168712
26500	0.0159662	NA	2823.69	NA	176854
26600	0.016264	NA	2642.15	NA	162454
26700	0.0164946	NA	2895.79	NA	175560
26800	0.0162983	NA	2864.45	NA	175751
26900	0.0168053	NA	2715.58	NA	161591
27000	0.0166037	NA	2987.58	NA	179935
27100	0.0165372	NA	2827.51	NA	170979
27200	0.0162966	NA	2858.39	NA	175398
27300	0.0162133	NA	2853.79	NA	176015
27400	0.0164334	NA	3165.76	NA	192642
27500	0.0175693	NA	3150.65	NA	179327
27600	0.01699	NA	3103.56	NA	182670
27700	0.017232	NA	2591.56	NA	150392
27800	0.0165192	NA	2757.77	NA	166943
27900	0.0167465	NA	2881.28	NA	172053
28000	0.0167877	NA	2725.87	NA	162373
28100	0.0169028	NA	2529.96	NA	149677
28200	0.0171898	NA	2325.32	NA	135273
28300	0.0158935	NA	2766.47	NA	174063
28400	0.01665	NA	2846.52	NA	170962
28500	0.0166745	NA	2569.05	NA	154071
28600	0.0171625	NA	2642.01	NA	153941
28700	0.016278	NA	2558.31	NA	157164
28800	0.0171339	NA	2605.33	NA	152057
28900	0.0157135	NA	2582.24	NA	164332
29000	0.0169232	NA	2581.81	NA	152560
29100	0.0166564	NA	2842.44	NA	170652
29200	0.0165823	NA	2820.14	NA	170070
29300	0.0174773	NA	2717.06	NA	155462
29400	0.0170263	NA	2594.39	NA	152375
29500	0.0174766	NA	2950.81	NA	168844
29600	0.0174843	NA	2828.52	NA	161775
29700	0.0162788	NA	2558.04	NA	157139
29800	0.0163785	NA	2544.01	NA	155326
29900	0.0176171	NA	2416.47	NA	137166
30000	0.0166038	NA	2657.37	NA	160046
30100	0.0148228	NA	259.147	NA	17483
